# Supplementary material for: Detailed Dissection of UBE3A-Mediated DDI1 Ubiquitination
Source: Front Physiol. 2019 May 3;10:534. doi: 10.3389/fphys.2019.00534 (PMC6509411; doi:10.3389/fphys.2019.00534)
Supplement: Supplementary file 1 [file Table_1.xlsx]

## Sheet: Protein groups
Protein IDs	Protein names	Gene names	Peptides	Unique peptides	Sequence coverage [%]	Mol. weight [kDa]	Intensity	Intensity LD_1	Intensity LD_2	Intensity LD_3	Intensity WT_1	Intensity WT_2	Intensity WT_3	LFQ intensity DL_1	LFQ intensity DL_2	LFQ intensity DL_3	LFQ intensity WT_1	LFQ intensity WT_2	LFQ intensity WT_3	MS/MS Count DL_1	MS/MS Count DL_2	MS/MS Count DL_3	MS/MS Count WT_1	MS/MS Count WT_2	MS/MS Count WT_3	MS/MS Count																		Columna26	Columna27	Columna28	Columna29	Columna30	Columna31
P00002;Q8WTU0;CON__Q9U6Y5	Recombinant DDI1 homolog 1;Protein DDI1 homolog 1	DDI1_GFP;DDI1	54	50	76.2	71473	3882200000000	573790000000	404360000000	764510000000	689840000000	894660000000	555000000000	322940000000	142220000000	262760000000	262490000000	361390000000	164150000000	461	366	643	529	578	445	3022
P00001;P62987;P62979;P0CG47;P0CG48	FLAG_UBIQUITIN;Ubiquitin-60S ribosomal protein L40;Ubiquitin;60S ribosomal protein L40;Ubiquitin-40S ribosomal protein S27a;Ubiquitin;40S ribosomal protein S27a;Polyubiquitin-B;Ubiquitin;Polyubiquitin-C;Ubiquitin	FLAG_UB;UBA52;RPS27A;UBB;UBC	9	9	77.6	96909	310560000000	23448000000	43733000000	33041000000	76106000000	60717000000	73517000000	14286000000	13388000000	10594000000	32594000000	25822000000	27379000000	42	74	41	94	86	86	423
P04745;P19961;P04746;P19961-2;P04746-2	Alpha-amylase 1;Alpha-amylase 2B;Pancreatic alpha-amylase	AMY1A;AMY2B;AMY2A	28	21	70.8	57767	87100000000	65263000	202080000	86532000000	86532000	80885000	133520000	40750000	58557000	28284000000	40481000	32982000	42390000	3	7	90	2	3	3	108
P08238;Q58FF7;Q58FG1	Heat shock protein HSP 90-beta	HSP90AB1	30	16	40.5	83263	25098000000	2072700000	7152000000	4272700000	3594100000	4576200000	3430000000	1346600000	1859400000	1802600000	2057900000	2067300000	1578000000	22	55	32	23	33	23	188
P02788-2;P02788	Lactotransferrin;Lactoferricin-H;Kaliocin-1;Lactoferroxin-A;Lactoferroxin-B;Lactoferroxin-C	LTF	41	39	69.8	73.16	24358000000	9900500000	11104000000	1119400000	375970000	208900000	1648700000	5722500000	4815600000	402790000	232220000	121010000	423350000	58	71	22	10	6	27	194
Q05086-2;Q05086-3;Q05086	Ubiquitin-protein ligase E3A	UBE3A	32	32	38	97967	23739000000	2728400000	6632800000	3414500000	3713600000	2925200000	4324200000	1682100000	1841000000	1291700000	2029100000	1422800000	2011900000	33	64	33	31	31	33	225
P13639;Q15029-2;Q15029-3;Q15029	Elongation factor 2	EEF2	30	30	36.2	95337	22830000000	2687600000	5974000000	4305500000	3596300000	3079900000	3186500000	1539500000	1463100000	1496500000	1902700000	1542400000	1511700000	29	64	40	33	36	36	238
P68133;P68032;P62736;P63267;P63267-2	Actin, alpha skeletal muscle;Actin, alpha cardiac muscle 1;Actin, aortic smooth muscle;Actin, gamma-enteric smooth muscle	ACTA1;ACTC1;ACTA2;ACTG2	16	6	45.6	42051	13389000000	5554800000	6384900000	579420000	217590000	142110000	510070000	3050100000	2809200000	272110000	160230000	98066000	148020000	26	33	8	6	4	11	88
P07900;P07900-2;Q58FG0	Heat shock protein HSP 90-alpha	HSP90AA1	28	14	34.3	84659	11325000000	1009600000	2884100000	2073300000	1723000000	1949200000	1686100000	597900000	899230000	749170000	866580000	939430000	770900000	15	32	19	16	20	18	120
P12882;Q9UKX3;A7E2Y1-3	Myosin-1	MYH1	61	6	32.7	223.14	9629000000	4462500000	4894700000	59286000	113040000	39844000	59624000	2772700000	1991300000	3486600	5781300	3574300	4016400	67	76	0	0	0	0	143
P22314-2;P22314	Ubiquitin-like modifier-activating enzyme 1	UBA1	26	26	34.7	113.8	9307100000	762620000	2484900000	1663100000	1670600000	1227000000	1498800000	480310000	723770000	615330000	923110000	550140000	699060000	14	41	24	26	17	24	146
Q96DA0	Zymogen granule protein 16 homolog B	ZG16B	7	7	38.5	22739	8915400000	47311000	3510100000	1173600000	113320000	111160000	3959900000	39207000	1310400000	396760000	54511000	45999000	1118400000	2	12	7	3	3	13	40
P01833	Polymeric immunoglobulin receptor;Secretory component	PIGR	19	19	30.2	83283	8321000000	2635800000	3767300000	839640000	274670000	123730000	679840000	1643000000	1389800000	341180000	171140000	95100000	205470000	19	27	9	6	4	13	78
P35908	Keratin, type II cytoskeletal 2 epidermal	KRT2	66	1	90.8	65432	7252400000	696460000	1361200000	1818900000	1340400000	1261100000	774210000	381940000	530820000	626090000	704870000	467500000	324190000	2	3	3	4	4	4	20
P61626	Lysozyme C	LYZ	3	3	18.2	16537	6171900000	73632000	2481800000	589740000	52491000	81800000	2892500000	50117000	750700000	174240000	30895000	25749000	1004200000	2	5	3	1	2	5	18
Q15382	GTP-binding protein Rheb	RHEB	1	1	8.7	20497	5844900000	2170000000	311410000	1413300000	222970000	177010000	1550200000	561670000	239450000	584450000	235980000	145870000	549150000	2	0	1	0	1	2	6
P81605;P81605-2	Dermcidin;Survival-promoting peptide;DCD-1	DCD	5	5	34.5	11284	5499900000	659760000	772930000	1043400000	954060000	755140000	1314600000	479160000	343160000	383670000	396190000	310600000	442300000	8	6	7	9	5	9	44
P23246;P23246-2;Q15233-2;Q15233	Splicing factor, proline- and glutamine-rich	SFPQ	19	19	31.4	76149	5272100000	567010000	1273000000	807740000	928090000	881470000	814850000	336650000	370800000	303980000	474520000	375600000	420130000	13	22	12	12	15	10	84
P01876;P01877;P0DOX2	Ig alpha-1 chain C region	IGHA1	9	9	30.3	37654	4646700000	440800000	1907700000	482100000	103110000	118240000	1594800000	312880000	569040000	252030000	71255000	40048000	501740000	9	16	7	3	2	12	49
P35030-5;P35030-3;P35030-2;P35030-4;P35030	Trypsin-3	PRSS3	1	1	5.4	25924	4440100000	419220000	891140000	742480000	723890000	845780000	817580000	228350000	286400000	254460000	403690000	385210000	364360000	2	2	3	2	2	2	13
P15924;P15924-3;P15924-2	Desmoplakin	DSP	39	39	13.7	331.77	3657800000	199950000	680710000	515680000	667600000	736850000	857040000	181280000	262960000	171320000	270460000	352830000	259000000	6	26	12	30	23	38	135
Q92945	Far upstream element-binding protein 2	KHSRP	14	14	28.4	73114	3284700000	442060000	1065200000	442760000	492930000	396580000	445250000	269350000	269010000	180300000	279280000	214580000	231690000	11	23	7	8	8	7	64
Q5VTE0;P68104;P68104-2;Q05639	Putative elongation factor 1-alpha-like 3;Elongation factor 1-alpha 1;Elongation factor 1-alpha 2	EEF1A1P5;EEF1A1;EEF1A2	5	5	14.3	50184	3199100000	320360000	752820000	613930000	421510000	556520000	533920000	209080000	276100000	245570000	257500000	199000000	183480000	5	8	7	5	6	6	37
P09874	Poly [ADP-ribose] polymerase 1	PARP1	22	22	25.7	113.08	3102400000	361650000	1038000000	749010000	307640000	254620000	391500000	267280000	306320000	252110000	175340000	161450000	145240000	10	28	12	4	6	7	67
Q02413;Q02413-2;P32926	Desmoglein-1	DSG1	15	14	18.5	113.75	3073000000	194590000	398370000	696510000	482200000	552980000	748390000	187890000	167580000	224800000	201570000	232760000	219730000	10	13	12	16	18	22	91
Q14697;Q14697-2;Q14697-3	Neutral alpha-glucosidase AB	GANAB	18	18	24	106.87	3067200000	223290000	783640000	682890000	485980000	421210000	470170000	156960000	218020000	246980000	238130000	199170000	238810000	6	21	13	14	8	11	73
Q9NP55-2;Q9NP55	BPI fold-containing family A member 1	BPIFA1	6	6	35.1	25257	3001000000	16672000	1929100000	71390000	24536000	35400000	923890000	25181000	702300000	45516000	29425000	32699000	208010000	1	9	3	0	1	9	23
Q8WWM7-6;Q8WWM7-8;Q8WWM7-5;Q8WWM7-4;Q8WWM7-9;Q8WWM7-2;Q8WWM7;Q8WWM7-3;Q8WWM7-7	Ataxin-2-like protein	ATXN2L	15	15	16.6	102.89	2591100000	273720000	754450000	526000000	280830000	352880000	403240000	176680000	194470000	188200000	186980000	171800000	193520000	10	19	9	10	8	11	67
P01834;P0DOX7	Ig kappa chain C region	IGKC	5	5	79.4	11765	2421300000	115830000	900230000	453310000	57169000	52927000	841830000	65314000	305190000	128640000	25695000	31628000	286880000	4	13	5	0	0	13	35
Q9UKX2;Q9UKX2-2	Myosin-2	MYH2	51	3	26.8	223.04	2129600000	890690000	1229000000	5280000	0	4566700	0	505130000	565460000	706650	0	757200	0	9	9	0	0	0	0	18
P25311	Zinc-alpha-2-glycoprotein	AZGP1	8	8	25.2	34258	1934100000	75520000	430430000	584890000	163900000	116190000	563150000	70517000	134050000	203390000	108340000	75927000	135670000	0	9	9	5	4	10	37
Q92598-2;Q92598-3;Q92598;Q92598-4	Heat shock protein 105 kDa	HSPH1	15	14	22.5	92115	1932800000	175460000	509120000	346990000	254430000	341240000	305600000	114120000	129280000	138850000	163460000	153390000	124820000	4	18	6	8	11	8	55
Q15393;Q15393-2;Q15393-3	Splicing factor 3B subunit 3	SF3B3	15	15	16	135.58	1900400000	107490000	439610000	396840000	303750000	291380000	361380000	95098000	136640000	128040000	153010000	135040000	145580000	2	14	8	6	7	10	47
P63261;P60709;Q6S8J3;A5A3E0;P0CG38;Q9BYX7;Q562R1;P0CG39	Actin, cytoplasmic 2;Actin, cytoplasmic 2, N-terminally processed;Actin, cytoplasmic 1;Actin, cytoplasmic 1, N-terminally processed	ACTG1;ACTB	14	4	39.5	41792	1875100000	123700000	348980000	506470000	178090000	183290000	534600000	79081000	120430000	214750000	104170000	86518000	129250000	3	7	5	4	3	10	32
P06702	Protein S100-A9	S100A9	6	6	63.2	13242	1851100000	146260000	296980000	445730000	214560000	106220000	641340000	101720000	116960000	178210000	134410000	37993000	159170000	4	6	6	3	2	7	28
P14923;P35222-2	Junction plakoglobin	JUP	18	17	28.6	81744	1685100000	131760000	367060000	198500000	291840000	354840000	341090000	104520000	127090000	79670000	123940000	160300000	99866000	4	11	5	12	9	13	54
Q7KZF4	Staphylococcal nuclease domain-containing protein 1	SND1	14	14	19.5	102	1641700000	127380000	464240000	312890000	293800000	227220000	216160000	107220000	123340000	119680000	151550000	107590000	93434000	3	19	8	11	8	7	56
Q04118	Basic salivary proline-rich protein 3	PRB3	5	4	22	30.98	1601400000	342560000	312780000	18066000	11594000	25180000	891210000	186240000	126040000	9185900	5485600	9849900	337660000	14	11	2	1	1	14	43
Q8WUM4;Q8WUM4-2;Q8WUM4-3	Programmed cell death 6-interacting protein	PDCD6IP	16	16	18.5	96022	1475400000	77803000	415440000	306960000	253540000	216760000	204890000	89904000	114980000	104840000	120020000	94644000	99336000	3	20	9	10	8	7	57
P01591	Immunoglobulin J chain	IGJ	3	3	17	18098	1474500000	70426000	294930000	26682000	190480000	164200000	727760000	53038000	117730000	79528000	72395000	33448000	256590000	0	5	1	0	0	2	8
Q08188	Protein-glutamine gamma-glutamyltransferase E;Protein-glutamine gamma-glutamyltransferase E 50 kDa catalytic chain;Protein-glutamine gamma-glutamyltransferase E 27 kDa non-catalytic chain	TGM3	11	11	18.8	76631	1459300000	197120000	304670000	336430000	225790000	155590000	239710000	159310000	101830000	97717000	97710000	74213000	110250000	10	10	11	11	6	9	57
P05109	Protein S100-A8;Protein S100-A8, N-terminally processed	S100A8	3	3	31.2	10834	1411800000	100100000	125880000	473950000	114480000	198910000	398480000	79304000	83197000	164210000	21996000	97956000	104520000	4	3	5	2	4	5	23
P34932;P34932-2	Heat shock 70 kDa protein 4	HSPA4	13	12	20.6	94.33	1383300000	87937000	324830000	230370000	212530000	300340000	227310000	69609000	102170000	96441000	109670000	107920000	103820000	1	11	5	8	10	9	44
Q12931-2;Q12931	Heat shock protein 75 kDa, mitochondrial	TRAP1	14	14	25.8	74267	1356700000	265240000	39541000	277140000	229540000	352950000	192240000	168660000	41381000	116860000	92107000	131260000	54994000	13	0	6	8	9	5	41
Q08554-2;Q08554	Desmocollin-1	DSC1	8	8	9.8	93834	1304800000	78789000	249140000	278170000	209870000	218380000	270400000	68841000	94030000	99590000	81023000	101800000	82354000	3	7	7	5	5	7	34
P09493;P09493-9;P09493-4;P09493-10;P09493-3;P09493-6;P09493-7;P09493-5;P09493-8;P09493-2	Tropomyosin alpha-1 chain	TPM1	12	6	37	32708	1295400000	483770000	802940000	6347800	0	0	2374900	288570000	350220000	698870	0	0	322410	9	15	0	0	0	0	24
Q8TDL5;Q8TDL5-2	BPI fold-containing family B member 1	BPIFB1	11	11	27.3	52441	1276600000	165180000	785810000	23625000	4133000	0	297890000	114210000	343240000	6983400	5706400	0	48062000	6	16	0	0	0	7	29
P27824;P27824-2;P27824-3	Calnexin	CANX	7	7	14.2	67567	1252000000	65952000	335080000	175960000	189650000	253950000	231450000	62096000	87079000	90171000	95473000	95055000	102690000	2	9	5	4	8	3	31
Q9Y623	Myosin-4	MYH4	53	6	27.4	223.07	1224500000	657630000	555460000	11442000	0	0	0	324340000	300920000	3960700	0	0	0	5	9	0	0	0	0	14
P01036	Cystatin-S	CST4	4	1	31.2	16214	1223300000	8699400	14909000	1076900000	9081600	104930000	8787100	1711400	2174800	375270000	1927500	37184000	1369400	0	0	7	0	2	0	9
P04406;P04406-2;O14556	Glyceraldehyde-3-phosphate dehydrogenase	GAPDH	8	8	29.3	36053	1204700000	69572000	516040000	146310000	128390000	115420000	229030000	100860000	91477000	89657000	72994000	74696000	82149000	2	10	5	3	3	8	31
P29508;P29508-2;P48594	Serpin B3;Serpin B4	SERPINB3;SERPINB4	8	8	21.5	44564	1187400000	97461000	225640000	300330000	125280000	100310000	338420000	52918000	83119000	124770000	61321000	71099000	86590000	2	6	6	3	3	10	30
P12273	Prolactin-inducible protein	PIP	6	6	43.8	16572	1147600000	9595700	381450000	162750000	91652000	67914000	434260000	11860000	133320000	89962000	54218000	32400000	97957000	0	8	4	2	2	9	25
P15170-2;P15170-3;P15170;Q8IYD1	Eukaryotic peptide chain release factor GTP-binding subunit ERF3A;Eukaryotic peptide chain release factor GTP-binding subunit ERF3B	GSPT1;GSPT2	8	8	11.9	68.6	1116100000	114340000	258750000	221680000	223480000	150720000	147160000	75969000	80574000	82755000	95595000	82375000	72893000	3	6	4	5	5	3	26
P22735;P22735-2	Protein-glutamine gamma-glutamyltransferase K	TGM1	12	12	19.2	89786	1110300000	83265000	218250000	156450000	136050000	305850000	210470000	73318000	69097000	40373000	51825000	133720000	93410000	3	9	1	2	10	7	32
Q8TDD1;Q8TDD1-2	ATP-dependent RNA helicase DDX54	DDX54	13	13	16	98594	1093900000	16705000	93984000	37060000	523090000	194590000	228480000	16850000	47385000	18962000	243190000	88387000	88859000	0	2	0	13	7	8	30
P38646	Stress-70 protein, mitochondrial	HSPA9	13	13	23.9	73.68	979530000	94815000	17890000	161330000	205090000	373790000	126610000	87580000	16471000	62649000	71729000	122370000	36137000	6	0	5	8	13	5	37
O94776;O94776-2;Q13330-2;Q9BTC8-2;Q9BTC8;Q13330-3;Q13330	Metastasis-associated protein MTA2	MTA2	14	14	22.9	75022	969800000	132850000	4047100	57226000	501040000	146740000	127890000	158350000	3034400	19772000	119430000	76865000	45121000	8	0	0	9	8	6	31
Q00839-2;Q00839	Heterogeneous nuclear ribonucleoprotein U	HNRNPU	11	11	15.5	88979	964040000	93001000	320920000	124370000	227360000	110980000	87416000	99134000	69830000	44559000	110300000	52486000	41971000	2	11	1	7	3	1	25
P31151;Q86SG5	Protein S100-A7;Protein S100-A7A	S100A7;S100A7A	2	2	21.8	11471	952510000	105040000	201700000	164270000	142500000	114040000	224950000	56094000	59515000	55768000	64266000	41222000	53973000	4	4	3	4	3	8	26
Q5T749	Keratinocyte proline-rich protein	KPRP	10	10	15.9	64135	927070000	102270000	150590000	174050000	212740000	128170000	159250000	81406000	68453000	52245000	86348000	46351000	42487000	4	6	4	7	3	6	30
P41250	Glycine--tRNA ligase	GARS	11	11	16.6	83165	915030000	70769000	245760000	157550000	166690000	181950000	92311000	44918000	78523000	80399000	73907000	66824000	51526000	3	11	6	6	7	3	36
P07355;P07355-2;A6NMY6	Annexin A2;Putative annexin A2-like protein	ANXA2;ANXA2P2	7	7	21.2	38604	846500000	54590000	209480000	228880000	102370000	90377000	160800000	40599000	55101000	79278000	66428000	46029000	56238000	4	10	6	3	3	5	31
P05976-2;P05976;P12829	Myosin light chain 1/3, skeletal muscle isoform	MYL1	3	3	18.7	16684	817320000	455890000	361430000	0	0	0	0	223980000	198580000	0	0	0	0	3	3	0	0	0	0	6
P05089;P05089-2;P05089-3	Arginase-1	ARG1	8	8	31.4	34735	807630000	79057000	189940000	153690000	168390000	132290000	84272000	53087000	59496000	59859000	65130000	57637000	48992000	3	6	5	7	2	4	27
Q6P5S2	Protein LEG1 homolog	LEG1	4	4	13.6	37926	793010000	9601700	170990000	389410000	10227000	0	212780000	5378400	61755000	134770000	5105300	0	58847000	0	2	4	0	0	3	9
P11586	C-1-tetrahydrofolate synthase, cytoplasmic;Methylenetetrahydrofolate dehydrogenase;Methenyltetrahydrofolate cyclohydrolase;Formyltetrahydrofolate synthetase;C-1-tetrahydrofolate synthase, cytoplasmic, N-terminally processed	MTHFD1	10	10	12.3	101.56	792070000	114940000	215340000	174310000	106220000	81917000	99341000	68812000	61388000	55219000	69633000	42969000	45764000	6	11	6	4	2	2	31
Q9Y4F9-2;Q9Y4F9	Protein FAM65B	FAM65B	1	1	1.5	65691	760100000	86219000	145460000	85896000	132750000	196490000	113280000	45082000	55566000	31680000	49689000	86383000	26483000	1	2	2	2	1	2	10
Q08043	Alpha-actinin-3	ACTN3	8	5	9	103.24	749980000	328690000	125350000	35748000	13938000	40971000	205280000	87069000	216630000	39554000	24882000	43135000	67783000	4	5	0	0	0	0	9
P55786;P55786-2;A6NEC2;A6NEC2-2;A6NEC2-3	Puromycin-sensitive aminopeptidase;Puromycin-sensitive aminopeptidase-like protein	NPEPPS;NPEPPSL1	10	10	11.5	103.28	735680000	41245000	212790000	152310000	94301000	127990000	107050000	42419000	54598000	57727000	45579000	53649000	50438000	0	7	8	2	5	1	23
Q9UGM3-9;Q9UGM3-4;Q9UGM3-8;Q9UGM3-2;Q9UGM3-5;Q9UGM3-3;Q9UGM3;Q9UGM3-7;Q9UGM3-6	Deleted in malignant brain tumors 1 protein	DMBT1	4	4	4.9	124.45	722310000	34776000	198850000	192750000	17004000	9911100	269020000	21576000	72397000	72759000	5735400	4712600	71704000	1	2	4	0	0	3	10
O43707;O43707-2;O43707-3;Q9H254-2;Q9H254-4;Q9H254	Alpha-actinin-4	ACTN4	9	5	12.1	104.85	704220000	72804000	220250000	100950000	112370000	92650000	105190000	63702000	54264000	37380000	50921000	50174000	48909000	2	8	3	4	3	3	23
Q5T6F2;Q5T6F2-2	Ubiquitin-associated protein 2	UBAP2	9	9	9.7	117.11	700760000	162920000	216610000	100820000	62687000	64722000	92999000	78074000	66099000	44662000	35051000	42815000	49268000	8	11	3	0	2	1	25
P31944	Caspase-14;Caspase-14 subunit p17, mature form;Caspase-14 subunit p10, mature form;Caspase-14 subunit p20, intermediate form;Caspase-14 subunit p8, intermediate form	CASP14	4	4	17.8	27679	692490000	52675000	94910000	254340000	78782000	75635000	136140000	38377000	39185000	78665000	42986000	41121000	36469000	3	4	3	4	1	6	21
O95757	Heat shock 70 kDa protein 4L	HSPA4L	8	6	12	94511	661320000	60813000	188110000	156190000	72481000	93972000	89757000	45257000	43525000	55903000	51035000	45528000	38706000	1	10	3	2	4	1	21
P05023-3;P05023-4;P05023;P05023-2;P13637;P50993;P13637-2;P13637-3	Sodium/potassium-transporting ATPase subunit alpha-1;Sodium/potassium-transporting ATPase subunit alpha-3;Sodium/potassium-transporting ATPase subunit alpha-2	ATP1A1;ATP1A3;ATP1A2	4	4	5.3	109.55	656950000	38178000	176990000	119930000	152220000	119820000	49808000	33844000	52198000	46996000	50933000	45019000	46714000	0	0	3	0	2	1	6
Q96P63;Q96P63-2	Serpin B12	SERPINB12	5	5	13.6	46276	646780000	58617000	101000000	104410000	127930000	118600000	136230000	30956000	39143000	39843000	55395000	58442000	55359000	2	7	3	6	5	6	29
Q13263-2;Q13263	Transcription intermediary factor 1-beta	TRIM28	8	8	14.2	79473	631650000	84409000	200240000	141540000	55875000	83913000	65676000	62866000	55371000	42680000	34361000	41624000	33551000	2	6	4	2	1	2	17
P0DOX5;P01857	Ig gamma-1 chain C region	IGHG1	4	2	11.1	48986	620180000	13196000	176210000	162570000	23055000	45850000	199300000	16909000	52318000	63444000	11506000	31354000	55201000	0	7	3	0	2	6	18
P49588;P49588-2	Alanine--tRNA ligase, cytoplasmic	AARS	6	6	7	106.81	620150000	50380000	133980000	135150000	84959000	110500000	105190000	40293000	44569000	40614000	42291000	49590000	47023000	1	5	2	2	3	1	14
P0DMV8-2;P0DMV9;P0DMV8	Heat shock 70 kDa protein 1A;Heat shock 70 kDa protein 1B	HSPA1A;HSPA1B	10	3	20.6	63936	617960000	62328000	72804000	222670000	56429000	112630000	91104000	47880000	52312000	56398000	22630000	41014000	27952000	5	4	9	2	3	4	27
P0DOY3;P0DOY2;P0CF74;A0M8Q6	Ig lambda-6 chain C region;Ig lambda-7 chain C region	IGLC6;IGLC7	4	2	55.7	11265	608530000	69846000	149760000	33415000	4141800	0	351360000	63106000	31421000	25285000	5051900	0	75941000	3	3	0	1	0	7	14
P80188-2;P80188	Neutrophil gelatinase-associated lipocalin	LCN2	4	4	23.2	22457	606210000	106280000	42868000	293400000	33546000	3946500	126170000	24687000	20158000	91335000	41838000	14510000	80420000	0	0	3	0	0	3	6
P62805	Histone H4	HIST1H4A	5	5	50.5	11367	605560000	32137000	342120000	20814000	16297000	17923000	176270000	26676000	91894000	17833000	15467000	14383000	53222000	0	5	1	0	0	5	11
P12883	Myosin-7	MYH7	18	0	9.4	223.09	580480000	296810000	283670000	0	0	0	0	180270000	117290000	0	0	0	0	2	3	0	0	0	0	5
P00738-2;P00738;P00739;P00739-2	Haptoglobin;Haptoglobin alpha chain;Haptoglobin beta chain	HP	9	9	22.5	38451	567200000	3302400	167140000	5782400	1907100	0	389080000	944310	61517000	915050	615120	0	112790000	0	3	0	0	0	9	12
O14983-2;O14983;O14983-3;P16615-5;P16615-2;P16615-3;P16615;P16615-4;Q93084-4;Q93084-2;Q93084-3;Q93084-7;Q93084;Q93084-6;Q93084-5	Sarcoplasmic/endoplasmic reticulum calcium ATPase 1;Sarcoplasmic/endoplasmic reticulum calcium ATPase 2	ATP2A1;ATP2A2	14	14	15.4	109.28	561670000	214470000	336270000	0	0	0	10926000	204490000	62648000	0	0	0	13050000	7	11	0	0	0	0	18
REV__Q9H2G2-2;REV__Q9H2G2			2	2	0	138.99	543690000	33105000	148420000	20297000	73993000	202460000	65428000	26073000	45645000	13030000	25873000	51820000	41789000	1	0	0	1	0	0	2
P06733;P06733-2	Alpha-enolase	ENO1	5	4	16.4	47168	511550000	38021000	82610000	216770000	43748000	20715000	109690000	29333000	28713000	92568000	17300000	18070000	17853000	1	4	4	0	0	1	10
P20061	Transcobalamin-1	TCN1	4	4	10.9	48206	506000000	144690000	237790000	24322000	4798400	0	94405000	84440000	101930000	15119000	5827200	0	35974000	6	6	1	0	0	4	17
Q16531;Q16531-2	DNA damage-binding protein 1	DDB1	8	8	7.8	126.97	486790000	31986000	96526000	89782000	97468000	79795000	91237000	23165000	37163000	31255000	46634000	32076000	36265000	0	3	3	4	3	2	15
Q6ZMV9-3;Q6ZMV9	Kinesin-like protein KIF6	KIF6	1	1	1.6	90745	466630000	35517000	0	156390000	122800000	151930000	0	32939000	0	55190000	49267000	55412000	0	1	0	0	0	0	0	1
P07942	Laminin subunit beta-1	LAMB1	1	1	0.7	198.04	463250000	33110000	56467000	45463000	82950000	122280000	122980000	22120000	23099000	17892000	27652000	54399000	28139000	1	0	0	1	1	1	4
P78347-2;P78347-4;P78347-3;P78347;P78347-5;Q86UP8-3;Q86UP8;Q6EKJ0	General transcription factor II-I	GTF2I	9	9	10.6	107.97	460550000	807240	215250000	82903000	52468000	46154000	62961000	3755700	84679000	28621000	27295000	25147000	22756000	0	11	1	0	1	0	13
P02810	Salivary acidic proline-rich phosphoprotein 1/2;Salivary acidic proline-rich phosphoprotein 1/2;Salivary acidic proline-rich phosphoprotein 3/4;Peptide P-C	PRH1	3	3	25.9	17016	455970000	95511000	896700	3598300	117600	352450000	3404300	130370000	403130	381640	85705	95568000	497150	1	1	2	0	5	1	10
Q96A32	Myosin regulatory light chain 2, skeletal muscle isoform	MYLPF	7	7	40.8	19014	448210000	160590000	287620000	0	0	0	0	87331000	135960000	0	0	0	0	5	5	0	0	0	0	10
Q93009-3;Q93009	Ubiquitin carboxyl-terminal hydrolase 7	USP7	8	8	7.6	126.27	445980000	17113000	141420000	75551000	71093000	49350000	91453000	17961000	36453000	38713000	27251000	30679000	38729000	0	7	3	2	1	1	14
Q9HC84;Q02817;P98088	Mucin-5B	MUC5B	8	8	2.3	596.33	435900000	51156000	191040000	27763000	0	0	165940000	34040000	58796000	24115000	0	0	47299000	1	9	0	0	0	6	16
P10599;P10599-2	Thioredoxin	TXN	4	4	34.3	11737	427170000	33959000	63963000	69022000	41881000	50990000	167360000	20761000	24551000	28827000	18998000	26838000	46311000	2	2	1	2	1	5	13
Q16378	Proline-rich protein 4	PRR4	3	3	35.8	15097	422580000	11309000	143490000	5666900	4983400	0	257130000	2078100	51187000	1246500	1511000	0	78998000	0	2	0	0	0	5	7
Q99879;Q99877;Q93079;Q5QNW6;Q16778;P62807;P58876;P33778;P23527;P06899;O60814;Q5QNW6-2;Q99880;P57053;Q8N257;Q96A08;Q6DRA6;Q6DN03	Histone H2B type 1-M;Histone H2B type 1-N;Histone H2B type 1-H;Histone H2B type 2-F;Histone H2B type 2-E;Histone H2B type 1-C/E/F/G/I;Histone H2B type 1-D;Histone H2B type 1-B;Histone H2B type 1-O;Histone H2B type 1-J;Histone H2B type 1-K;Histone H2B type 1-L;Histone H2B type F-S;Histone H2B type 3-B;Histone H2B type 1-A	HIST1H2BM;HIST1H2BN;HIST1H2BH;HIST2H2BF;HIST2H2BE;HIST1H2BC;HIST1H2BD;HIST1H2BB;HIST1H2BO;HIST1H2BJ;HIST1H2BK;HIST1H2BL;H2BFS;HIST3H2BB;HIST1H2BA	5	5	43.7	13989	417990000	20331000	266920000	16514000	9736500	2017900	102470000	5169400	100130000	4710600	4374200	1369200	37379000	0	2	0	0	0	4	6
O94979-6;O94979-3;O94979-10;O94979-4;O94979-9;O94979-2;O94979;O94979-8;O94979-5;O94979-7	Protein transport protein Sec31A	SEC31A	5	5	5.6	117.67	415590000	35525000	86736000	101580000	52958000	68433000	70349000	26703000	28852000	31570000	26568000	31837000	27984000	1	2	3	0	2	0	8
Q14247-3;Q14247;Q14247-2	Src substrate cortactin	CTTN	5	5	9.6	57466	409930000	56199000	141760000	58644000	38769000	66877000	47677000	39280000	37407000	25238000	22167000	34014000	23971000	2	9	2	2	3	2	20
REV__P40879			1	1	0	84504	401930000	97683000	47163000	36553000	69211000	45342000	105980000	53597000	25438000	19344000	17645000	19093000	16939000	1	0	0	1	2	2	6
P14735;P14735-2	Insulin-degrading enzyme	IDE	6	6	5.7	117.97	393630000	35258000	124430000	85062000	43688000	51732000	53467000	27134000	28584000	29000000	30652000	33535000	22611000	0	7	3	1	3	1	15
P11055;A7E2Y1	Myosin-3	MYH3	29	2	13.3	223.9	389940000	14554000	361970000	0	0	0	13410000	37854000	138700000	0	0	0	4185500	2	2	0	0	0	0	4
Q13867	Bleomycin hydrolase	BLMH	4	4	11.2	52562	382200000	20797000	81963000	97545000	81370000	19405000	81117000	13289000	25154000	28710000	33223000	28945000	28780000	1	4	1	2	1	2	11
Q9H6N6	Putative uncharacterized protein MYH16	MYH16	6	3	3.7	128.29	369310000	0	0	0	369310000	0	0	0	0	0	134400000	0	0	0	0	0	1	0	0	1
P01040	Cystatin-A;Cystatin-A, N-terminally processed	CSTA	4	4	50	11006	359370000	31101000	37284000	67463000	77092000	15773000	130660000	26686000	17647000	29747000	23810000	13470000	31657000	2	3	2	3	1	5	16
P22102;P22102-2	Trifunctional purine biosynthetic protein adenosine-3;Phosphoribosylamine--glycine ligase;Phosphoribosylformylglycinamidine cyclo-ligase;Phosphoribosylglycinamide formyltransferase	GART	7	7	7.8	107.77	358330000	26202000	77435000	62336000	75140000	48704000	68516000	19968000	21753000	27127000	36162000	21592000	28827000	1	2	1	3	0	3	10
P11217;P11217-2;P11216;P06737-2;P06737	Glycogen phosphorylase, muscle form	PYGM	8	8	8.7	97091	355750000	132360000	192660000	7948100	6917700	7691200	8167800	80907000	89191000	1109000	1788500	1280800	1319300	5	8	0	0	0	0	13
Q9BZJ4-2;Q9BZJ4	Solute carrier family 25 member 39	SLC25A39	1	1	3.4	38564	345590000	0	31233000	62286000	88748000	163330000	0	0	0	0	0	60770000	0	0	0	0	0	0	0	0
P17066;P48741	Heat shock 70 kDa protein 6;Putative heat shock 70 kDa protein 7	HSPA6;HSPA7	6	1	9.8	71027	339120000	59693000	48603000	42696000	55283000	72216000	60633000	43236000	14193000	19602000	21029000	27188000	23314000	2	1	1	2	2	2	10
O94763-2;O94763-4;O94763-3;O94763	Unconventional prefoldin RPB5 interactor 1	URI1	1	1	1.7	51246	323780000	0	0	303540000	2386500	1465800	16385000	0	0	111190000	976860	774130	1913300	0	0	2	0	0	0	2
P11142;P54652;P11142-2	Heat shock cognate 71 kDa protein;Heat shock-related 70 kDa protein 2	HSPA8;HSPA2	8	4	14.2	70897	322830000	30096000	20951000	56699000	57442000	80327000	77311000	25403000	11696000	17959000	15316000	38975000	17903000	2	2	3	3	3	4	17
P06732	Creatine kinase M-type;Creatine kinase M-type, N-terminally processed	CKM	5	5	17.8	43101	317730000	172020000	131900000	0	3814300	0	10002000	127060000	23742000	0	4636400	0	7620900	4	3	0	0	0	0	7
Q71DI3;Q16695;P84243;P68431;Q6NXT2	Histone H3.2;Histone H3.1t;Histone H3.3;Histone H3.1;Histone H3.3C	HIST2H3A;HIST3H3;H3F3A;HIST1H3A;H3F3C	2	2	10.3	15388	307760000	0	208900000	22185000	13787000	8078300	54807000	0	81491000	4579500	4504000	3333000	18957000	0	2	0	0	0	1	3
A0AVT1;A0AVT1-2;A0AVT1-4;A0AVT1-3	Ubiquitin-like modifier-activating enzyme 6	UBA6	5	5	5.2	117.97	302060000	22913000	73201000	45839000	60059000	52572000	47473000	17610000	23122000	21081000	27090000	20055000	21059000	0	4	2	0	1	2	9
O95969	Secretoglobin family 1D member 2	SCGB1D2	2	2	23.3	9925	297820000	0	51643000	0	0	0	246180000	0	20205000	0	0	0	68080000	0	1	0	0	0	2	3
P04075;P04075-2	Fructose-bisphosphate aldolase A	ALDOA	6	6	12.9	39.42	297280000	113780000	167740000	10432000	5323900	0	0	67922000	73502000	3387400	2857000	0	0	3	5	0	0	0	0	8
Q6ZQQ6;Q6ZQQ6-2	WD repeat-containing protein 87	WDR87	1	1	0.2	333.18	296680000	28586000	13398000	75308000	49753000	90896000	38738000	22543000	7182800	29268000	19624000	36657000	14856000	0	0	1	1	1	0	3
P07339	Cathepsin D;Cathepsin D light chain;Cathepsin D heavy chain	CTSD	3	3	6.1	44552	294660000	10438000	91849000	61053000	28303000	43127000	59885000	6883500	22796000	20497000	25758000	20149000	26101000	0	3	1	2	1	2	9
P04083	Annexin A1	ANXA1	6	6	23.4	38714	289630000	19195000	48267000	74880000	27983000	10214000	109100000	25700000	10845000	33966000	9551100	7217800	24576000	2	0	3	0	0	6	11
O00410;O00410-3;O00410-2;O60518	Importin-5	IPO5	6	6	6.4	123.63	288530000	11046000	103300000	80577000	53199000	25362000	15043000	13994000	28399000	21712000	29306000	14222000	12970000	0	4	3	1	0	1	9
Q9BSI4-2;Q9BSI4	TERF1-interacting nuclear factor 2	TINF2	1	1	5.4	39444	287820000	40385000	80232000	4727300	22875000	39764000	99834000	26883000	26984000	2544400	9089100	26849000	28783000	1	2	0	0	1	1	5
REV__Q8WYA0;REV__Q8WYA0-3			2	2	0	79745	284100000	6702000	93828000	72872000	43809000	28241000	38648000	12248000	23023000	14112000	22334000	16483000	19133000	0	0	1	0	0	0	1
Q92736;Q92736-2;P21817-3;P21817-2;P21817	Ryanodine receptor 2	RYR2	3	3	0.7	564.56	283060000	0	5489700	0	7198500	25521000	244860000	0	6569800	0	11800000	35350000	33882000	0	0	0	1	1	3	5
P55060-3;P55060;P55060-4	Exportin-2	CSE1L	6	6	6.8	107.78	275880000	13981000	79351000	37682000	48682000	53833000	42347000	13467000	22942000	18732000	23330000	23782000	18053000	1	4	2	3	1	1	12
Q8IY81	pre-rRNA processing protein FTSJ3	FTSJ3	6	6	9.3	96557	275680000	0	14127000	9472700	100280000	42965000	108830000	0	6240500	4693000	55096000	11615000	46389000	0	0	0	4	0	4	8
Q71UI9-2;Q99878;Q96KK5;Q71UI9;P0C0S5;Q9BTM1;Q16777;Q93077;Q7L7L0;Q6FI13;P20671;P0C0S8;P04908;Q96QV6;P16104;Q9BTM1-2;Q71UI9-5;Q71UI9-3;Q71UI9-4;Q8IUE6	Histone H2A.V;Histone H2A type 1-J;Histone H2A type 1-H;Histone H2A.Z;Histone H2A.J;Histone H2A type 2-C;Histone H2A type 1-C;Histone H2A type 3;Histone H2A type 2-A;Histone H2A type 1-D;Histone H2A type 1;Histone H2A type 1-B/E;Histone H2A type 1-A;Histone H2AX;Histone H2A type 2-B	H2AFV;HIST1H2AJ;HIST1H2AH;H2AFZ;H2AFJ;HIST2H2AC;HIST1H2AC;HIST3H2A;HIST2H2AA3;HIST1H2AD;HIST1H2AG;HIST1H2AB;HIST1H2AA;H2AFX;HIST2H2AB	2	2	14	12146	260770000	21024000	86609000	18971000	12978000	53843000	67348000	22348000	36321000	5290600	4467900	15081000	22316000	1	3	0	0	0	3	7
P13535	Myosin-8	MYH8	45	3	21.7	222.76	252790000	89287000	155040000	0	0	0	8459500	33736000	76325000	0	0	0	14728000	4	3	0	0	0	0	7
Q01469	Fatty acid-binding protein, epidermal	FABP5	3	3	18.5	15164	249400000	28820000	35081000	72606000	18675000	29155000	65065000	18894000	11110000	21801000	8577800	17255000	21089000	1	1	3	1	2	3	11
P04080	Cystatin-B	CSTB	3	3	45.9	11139	243320000	3128700	0	179950000	3638200	5970800	50638000	4018600	0	55744000	2265100	2768500	16406000	0	0	3	0	0	2	5
P61769	Beta-2-microglobulin;Beta-2-microglobulin form pI 5.3	B2M	2	2	16.8	13714	237390000	0	31684000	9498600	0	0	196210000	0	19020000	5146000	0	0	45863000	0	1	1	0	0	3	5
Q9NSE4	Isoleucine--tRNA ligase, mitochondrial	IARS2	5	5	6	113.79	237320000	25962000	31079000	59183000	44624000	44983000	31486000	13653000	16212000	15886000	27003000	16867000	13965000	0	1	3	2	0	1	7
O14980	Exportin-1	XPO1	6	6	6.6	123.38	229470000	3512600	81054000	64307000	36015000	16149000	28435000	12765000	18373000	17471000	20348000	11738000	13211000	0	3	1	1	0	0	5
P13010	X-ray repair cross-complementing protein 5	XRCC5	4	4	6.1	82704	206480000	8919700	84583000	50704000	43093000	19179000	0	34349000	18875000	7390400	5425800	20668000	0	1	3	2	2	1	0	9
P14625;Q58FF3	Endoplasmin	HSP90B1	6	5	7.5	92468	201830000	4331000	82314000	22540000	33844000	37196000	21600000	8731600	18849000	11967000	14696000	16262000	14136000	0	5	0	1	2	1	9
P45378-5;P45378-7;P45378-4;P45378-6;P45378-2;P45378-3;P45378;P13805-2;P13805-3;P13805	Troponin T, fast skeletal muscle;Troponin T, slow skeletal muscle	TNNT3;TNNT1	2	2	10.6	29121	181090000	55667000	125430000	0	0	0	0	40837000	48509000	0	0	0	0	1	3	0	0	0	0	4
Q9Y4L1;Q9Y4L1-2	Hypoxia up-regulated protein 1	HYOU1	3	3	3.8	111.33	178450000	8290600	55263000	20196000	27600000	31260000	35844000	10964000	17042000	13254000	12635000	10017000	12875000	0	1	0	0	1	2	4
P25205;P25205-2	DNA replication licensing factor MCM3	MCM3	4	4	4.8	90.98	175900000	7081800	35052000	56187000	31331000	18283000	27967000	7869600	14581000	17844000	11513000	10983000	9332400	0	2	4	0	0	0	6
P36578	60S ribosomal protein L4	RPL4	4	4	9.4	47697	175260000	0	4970700	0	102110000	28058000	40126000	0	4873300	0	48331000	10584000	19502000	0	0	0	4	0	2	6
O75223;O75223-3	Gamma-glutamylcyclotransferase	GGCT	2	2	12.2	21007	175050000	9572800	32489000	41588000	25532000	25916000	39952000	10288000	11366000	14042000	12146000	11537000	12716000	0	0	2	0	0	1	3
Q92900-2;Q92900	Regulator of nonsense transcripts 1	UPF1	4	4	4.7	123.03	172770000	19652000	61464000	31929000	26371000	16560000	16792000	11392000	12723000	10623000	13072000	13557000	11710000	0	2	2	1	1	0	6
Q15843	NEDD8	NEDD8	1	1	17.3	90714	166900000	0	49766000	47425000	27951000	11170000	30590000	0	11650000	15272000	14211000	13295000	13799000	0	2	0	0	0	0	2
Q96QA5	Gasdermin-A	GSDMA	2	2	4.9	49364	164980000	0	41677000	24366000	34249000	25946000	38739000	0	12411000	10882000	14632000	13424000	14230000	0	2	1	1	1	2	7
P26639;P26639-2	Threonine--tRNA ligase, cytoplasmic	TARS	3	3	3.9	83434	164110000	0	14933000	57607000	37951000	22421000	31197000	0	11258000	17774000	15012000	13272000	11072000	0	0	2	2	0	0	4
P10163	Basic salivary proline-rich protein 4;Protein N1;Glycosylated protein A;Peptide P-D	PRB4	4	3	15.8	31325	161100000	0	70386000	2433300	0	0	88279000	0	2431300	1605900	0	0	46851000	0	3	0	0	0	2	5
Q13200-2;Q13200-3;Q13200	26S proteasome non-ATPase regulatory subunit 2	PSMD2	4	4	6.9	82193	156410000	10170000	38583000	41041000	16537000	28549000	21526000	12588000	12173000	9044100	11614000	9975700	9097300	0	1	3	0	1	0	5
P31947-2;P31947;P62258-2;P31946-2;P27348;Q04917;P31946;P61981;P62258	14-3-3 protein sigma;14-3-3 protein epsilon;14-3-3 protein beta/alpha;14-3-3 protein beta/alpha, N-terminally processed;14-3-3 protein theta;14-3-3 protein eta;14-3-3 protein gamma;14-3-3 protein gamma, N-terminally processed	SFN;YWHAE;YWHAB;YWHAQ;YWHAH;YWHAG	4	2	18.5	24336	154940000	12646000	51502000	29484000	18212000	9463100	33635000	33523000	10522000	8575500	4334900	5192300	2983100	2	1	1	1	0	3	8
Q58FF8	Putative heat shock protein HSP 90-beta 2	HSP90AB2P	8	1	16.8	44348	154090000	0	62593000	0	34787000	30291000	26414000	0	15963000	0	11378000	11829000	15295000	0	1	0	1	2	1	5
P55072	Transitional endoplasmic reticulum ATPase	VCP	5	5	7.3	89321	152190000	11721000	35668000	51872000	18525000	21704000	12701000	10333000	10812000	12656000	11016000	11233000	6803300	2	4	1	1	1	1	10
P21333-2;P21333;O75369-5;O75369-4;O75369-6;O75369-3;O75369-2;O75369-9;O75369;O75369-8;Q14315-2;Q14315	Filamin-A;Filamin-B;Filamin-C	FLNA;FLNB;FLNC	3	3	1.1	280.01	147710000	12260000	38349000	36191000	15132000	20152000	25625000	13371000	9198300	10564000	7338100	8753200	12789000	1	2	2	0	0	2	7
O43143	Pre-mRNA-splicing factor ATP-dependent RNA helicase DHX15	DHX15	3	3	3.9	90932	147070000	16824000	38746000	27580000	23132000	17839000	22948000	12433000	10169000	8481700	9902300	8679100	13425000	0	2	1	0	0	2	5
P07737	Profilin-1	PFN1	3	3	31.4	15054	146430000	0	0	32252000	45277000	29632000	39271000	0	0	7663000	21763000	16184000	16393000	0	0	2	0	0	1	3
Q13642-3;Q13642	Four and a half LIM domains protein 1	FHL1	1	1	4.1	22017	136090000	0	26213000	0	23703000	28407000	57770000	0	9802000	0	5670200	15897000	25252000	0	1	0	1	0	0	2
Q9NVP1	ATP-dependent RNA helicase DDX18	DDX18	3	3	4.8	75406	135940000	6161100	62961000	10687000	42540000	13591000	0	6007000	18255000	9067200	18530000	7233500	0	0	3	0	1	0	0	4
Q14974;Q14974-2	Importin subunit beta-1	KPNB1	3	3	3.7	97169	131580000	0	19634000	40763000	32942000	18994000	19246000	0	10672000	10492000	11084000	10122000	12658000	0	0	3	2	1	1	7
Q02878	60S ribosomal protein L6	RPL6	4	4	15.3	32728	130500000	0	21922000	7274600	75727000	7121200	18453000	0	4190100	3009700	43015000	3372200	7127000	0	0	0	4	0	1	5
Q8N4F0	BPI fold-containing family B member 2	BPIFB2	3	3	8.5	49172	124280000	0	75901000	48377000	0	0	0	0	28123000	16279000	0	0	0	0	2	0	0	0	0	2
Q71U36-2;Q9BQE3;Q71U36;P68363;Q9NY65-2;Q13748-2;P68366-2;P68366;Q9NY65;Q6PEY2;Q13748	Tubulin alpha-1A chain;Tubulin alpha-1C chain;Tubulin alpha-1B chain;Tubulin alpha-8 chain;Tubulin alpha-3C/D chain;Tubulin alpha-4A chain;Tubulin alpha-3E chain	TUBA1A;TUBA1C;TUBA1B;TUBA8;TUBA3C;TUBA4A;TUBA3E	2	2	5.5	46297	123800000	16868000	25692000	25475000	21966000	14708000	19091000	6987100	10190000	9332300	11062000	7102000	8407600	0	1	2	1	0	0	4
Q8N766-4;Q8N766-3;Q8N766-2;Q8N766	ER membrane protein complex subunit 1	EMC1	3	3	3.7	109.42	119530000	1634200	31572000	26312000	32228000	13198000	14584000	2399100	8403100	8475500	14583000	8328200	9060300	0	3	1	2	1	1	8
Q5TDH0;Q5TDH0-3;Q5TDH0-2	Protein DDI1 homolog 2	DDI2	5	1	9.5	44522	118510000	0	6833100	33616000	26450000	41657000	9956000	0	3347400	12717000	10155000	14283000	2948600	0	0	1	1	1	1	4
P02787	Serotransferrin	TF	4	4	5.6	77063	110730000	22649000	21730000	47482000	0	4842000	14030000	8673900	5796900	18579000	0	5266900	5002900	0	0	3	0	0	1	4
Q9NZT1	Calmodulin-like protein 5	CALML5	3	3	32.9	15892	106660000	11122000	16754000	17477000	21229000	3422900	36659000	17089000	8477100	5464300	6733300	2463400	5818900	1	0	0	1	0	2	4
P11021	78 kDa glucose-regulated protein	HSPA5	5	4	9.3	72332	105960000	23810000	0	11532000	21187000	26390000	23046000	20853000	0	6375300	7638600	9518500	7426000	3	0	0	2	0	1	6
P59535	Taste receptor type 2 member 40	TAS2R40	1	1	2.8	36811	105490000	21801000	0	27853000	27993000	12793000	15052000	12182000	0	9987200	10187000	4760000	4225300	1	0	1	1	1	0	4
Q9Y6A5	Transforming acidic coiled-coil-containing protein 3	TACC3	2	2	4.8	90359	103000000	6577200	15402000	18206000	29928000	19942000	12943000	5834500	5365800	5373300	15319000	6250000	7122700	0	0	0	2	0	0	2
P04040	Catalase	CAT	2	2	3.8	59755	100020000	0	12620000	36748000	34855000	0	15797000	0	6260000	8773900	15411000	0	10974000	0	0	1	1	1	0	3
Q7L014	Probable ATP-dependent RNA helicase DDX46	DDX46	1	1	1	117.36	99824000	0	39576000	0	37231000	0	23017000	0	12882000	0	21629000	0	11124000	0	0	1	1	0	1	3
A0A0A0MRZ7;A0A075B6S6;A0A075B6S2;A0A075B6P5;A0A087WW87;P06310;P01615;P01614	Ig kappa chain V-II region RPMI 6410;Ig kappa chain V-II region FR;Ig kappa chain V-II region Cum	IGKV2D-26;IGKV2D-30;IGKV2D-29;IGKV2D-28;IGKV2-40	1	1	10.8	13297	97801000	0	40955000	0	0	0	56846000	0	13802000	0	0	0	18132000	0	1	0	0	0	1	2
Q96JB1-2;Q96JB1	Dynein heavy chain 8, axonemal	DNAH8	1	1	0.2	510.44	95599000	0	17512000	5711300	39872000	0	32504000	0	6596000	3310200	20179000	0	5972600	0	0	0	1	0	0	1
Q58FF6	Putative heat shock protein HSP 90-beta 4	HSP90AB4P	6	1	8.9	58264	92245000	0	26016000	18302000	10839000	19242000	17845000	0	7180200	7347900	5948400	8968300	8440400	0	1	0	1	0	0	2
P14618-2;P14618;P14618-3	Pyruvate kinase PKM	PKM	2	2	4	58061	90747000	0	23820000	0	11201000	53489000	2237700	0	12564000	0	7621400	14590000	2898900	0	2	0	0	0	0	2
Q06830;P32119	Peroxiredoxin-1;Peroxiredoxin-2	PRDX1;PRDX2	2	2	11.1	22.11	90038000	3942400	8245800	11743000	12753000	4766700	48587000	4937000	4865400	5102300	5356600	3311400	10630000	0	0	0	0	0	2	2
P02585	Troponin C, skeletal muscle	TNNC2	4	3	28.8	18122	87483000	20219000	53736000	0	13529000	0	0	20219000	0	0	4923200	0	0	1	3	0	0	0	0	4
P04792	Heat shock protein beta-1	HSPB1	3	3	17.6	22782	87107000	17078000	19643000	13037000	20787000	0	16563000	13296000	9925600	4312000	3830700	0	8139000	1	2	0	0	0	2	5
Q96HU1;Q96HU1-2	Small G protein signaling modulator 3	SGSM3	1	1	2.1	85353	86226000	0	0	75764000	0	0	10462000	0	0	25394000	0	0	2936900	0	0	1	0	0	1	2
P31025;Q5VSP4	Lipocalin-1;Putative lipocalin 1-like protein 1	LCN1;LCN1P1	3	3	16.5	19.25	85968000	0	53614000	5339600	8345000	7776500	10893000	0	17165000	4264000	5614200	4982000	5089500	0	4	0	0	0	0	4
Q08380	Galectin-3-binding protein	LGALS3BP	2	2	3.6	65.33	85399000	1140600	30040000	28710000	0	0	25508000	3282200	14340000	9860600	0	0	5061400	0	2	0	0	0	0	2
P49915;P49915-2	GMP synthase [glutamine-hydrolyzing]	GMPS	4	4	5.9	76715	84074000	33964000	13139000	13464000	15266000	6019900	2220600	39312000	4375200	2849600	3154300	2259100	1360800	4	0	0	0	0	0	4
P53396-2;P53396;P53396-3	ATP-citrate synthase	ACLY	3	3	3.5	119.77	83560000	12085000	21107000	20401000	16338000	0	13629000	6073500	6841200	7954500	9312500	0	5567600	1	0	1	2	0	0	4
Q08945	FACT complex subunit SSRP1	SSRP1	2	2	3.2	81074	80787000	0	35018000	28644000	5797000	8078200	3249400	0	9848900	9637700	4688800	5088000	2595900	0	2	1	0	1	0	4
P33176;O60282-2;O60282;Q12840	Kinesin-1 heavy chain;Kinesin heavy chain isoform 5C;Kinesin heavy chain isoform 5A	KIF5B;KIF5C;KIF5A	2	2	2	109.68	80412000	8485400	14744000	15443000	19293000	11291000	11155000	5357600	5757500	5191900	7707900	5420500	5345900	0	0	1	0	0	0	1
Q96SB4-4;Q96SB4;Q96SB4-3;Q9UPE1-2;Q9UPE1-3;Q9UPE1-4;Q9UPE1;P78362;P78362-2	SRSF protein kinase 1;SRSF protein kinase 3;SRSF protein kinase 2;SRSF protein kinase 2 N-terminal;SRSF protein kinase 2 C-terminal	SRPK1;SRPK3;SRPK2	2	2	3.1	72383	78235000	4184500	15790000	7966700	24645000	11627000	14022000	3288800	4064700	3593200	11120000	8255800	4018200	0	0	0	2	1	0	3
P02814	Submaxillary gland androgen-regulated protein 3B;Peptide P-A;Peptide D1A	SMR3B	1	1	26.6	81875	75160000	0	0	0	0	75160000	0	0	0	0	0	27965000	0	0	0	0	0	4	0	4
Q13310-2;Q13310;Q13310-3	Polyadenylate-binding protein 4	PABPC4	2	1	3.5	69578	73255000	14714000	9004700	6190400	15831000	27516000	0	17119000	3637900	2206600	6353000	8269100	0	2	0	0	1	1	0	4
Q13835-2;Q13835	Plakophilin-1	PKP1	2	2	3.6	80496	73179000	0	43985000	12474000	6387200	10333000	0	0	12112000	5863800	5169200	6043800	0	0	2	0	0	0	0	2
P09211	Glutathione S-transferase P	GSTP1	1	1	5.2	23356	71289000	0	11164000	42533000	6361700	4926300	6304700	0	4209600	15088000	3074900	2317600	1873100	0	0	1	0	0	1	2
P60174-4;P60174-1;P60174	Triosephosphate isomerase	TPI1	2	2	12	17958	67726000	19547000	17857000	30322000	0	0	0	10346000	12134000	10163000	0	0	0	2	1	1	0	0	0	4
Q9BZE4-2;Q9BZE4;Q9BZE4-3	Nucleolar GTP-binding protein 1	GTPBP4	5	5	8.5	68272	65618000	56146000	3923600	5548400	0	0	0	55234000	1030800	862720	0	0	0	5	0	0	0	0	0	5
P31939-2;P31939	Bifunctional purine biosynthesis protein PURH;Phosphoribosylaminoimidazolecarboxamide formyltransferase;IMP cyclohydrolase	ATIC	1	1	2.2	64523	63996000	0	0	42332000	0	0	21664000	0	0	14188000	0	0	9167800	0	0	1	0	0	1	2
P27816-2;P27816-6;P27816	Microtubule-associated protein 4	MAP4	1	1	1.3	102.9	60341000	0	10972000	13069000	13378000	9838500	13084000	0	3026100	4477100	7879300	4896700	5234100	0	0	0	1	1	0	2
Q13509-2;P07437;P04350;Q9BVA1;Q13885;P68371;Q13509	Tubulin beta-3 chain;Tubulin beta chain;Tubulin beta-4A chain;Tubulin beta-2B chain;Tubulin beta-2A chain;Tubulin beta-4B chain	TUBB3;TUBB;TUBB4A;TUBB2B;TUBB2A;TUBB4B	1	1	2.6	42432	60012000	11994000	13395000	6834900	8643900	7228400	11917000	0	0	0	0	0	5043000	0	0	0	0	0	0	0
Q96PZ0	Pseudouridylate synthase 7 homolog	PUS7	1	1	2.6	75035	58275000	0	3749300	34112000	4433500	11970000	4009700	0	1262900	11896000	1200400	5142300	944260	0	0	1	0	1	0	2
Q9ULW0;Q9ULW0-2	Targeting protein for Xklp2	TPX2	3	3	3.7	85652	57746000	9138800	20069000	6887100	8787400	4520700	8342400	4907400	5776400	3299500	4591400	3027300	4080400	0	3	0	0	0	0	3
Q9H521	Putative uncharacterized protein LOC645739		1	1	13.9	93216	55672000	0	55672000	0	0	0	0	0	20675000	0	0	0	0	0	0	0	0	0	0	0
P80511	Protein S100-A12;Calcitermin	S100A12	2	2	16.3	10575	55656000	5713400	0	6613900	2299400	0	41030000	5009900	0	3227700	1917200	0	10285000	0	0	0	0	0	2	2
O00267-2;O00267	Transcription elongation factor SPT5	SUPT5H	2	2	2.7	120.5	54829000	0	20193000	26419000	0	0	8215800	0	6123800	7266600	0	0	7678400	0	3	1	0	1	1	6
Q07020-2;Q07020	60S ribosomal protein L18	RPL18	3	3	22.6	18091	54563000	0	5089600	0	32545000	3922000	13006000	0	3930200	0	14952000	2881800	4344100	0	0	0	3	0	0	3
P27482	Calmodulin-like protein 3	CALML3	3	2	23.5	16891	54354000	0	41077000	13277000	0	0	0	0	13924000	5780900	0	0	0	0	1	0	0	0	0	1
P48788-2;P48788	Troponin I, fast skeletal muscle	TNNI2	1	1	7.1	21354	52230000	33835000	18395000	0	0	0	0	18906000	8541200	0	0	0	0	1	1	0	0	0	0	2
Q99460-2;Q99460	26S proteasome non-ATPase regulatory subunit 1	PSMD1	2	2	2.6	102.26	51797000	2975900	9454000	11492000	9077300	11199000	7598200	0	0	0	0	0	3215400	0	0	1	0	0	0	1
P43243;P43243-2	Matrin-3	MATR3	2	2	3.2	94622	51026000	19216000	9838000	9102200	7691400	0	5179200	5340000	4987500	4194300	5161200	0	3862900	1	0	1	0	0	0	2
Q0VDD8;Q0VDD8-4	Dynein heavy chain 14, axonemal	DNAH14	2	2	0.7	399.89	50962000	6845100	6982200	26472000	0	0	10663000	4928400	3391700	10993000	0	0	3259000	0	0	1	0	0	0	1
Q15459;Q15459-2	Splicing factor 3A subunit 1	SF3A1	2	2	4.5	88885	49317000	0	35585000	0	0	0	13732000	0	10488000	0	0	0	10376000	0	3	0	0	0	0	3
Q14444-2;Q14444	Caprin-1	CAPRIN1	3	3	4.9	76861	46296000	6101500	27555000	4719200	0	7920100	0	0	11478000	3008800	0	0	0	1	2	0	0	0	0	3
P0DOX6;P01871;P01871-2;P04220	Ig mu chain C region;Ig mu heavy chain disease protein	IGHM	3	3	6.6	63371	45604000	32389000	8536400	0	0	0	4678200	33405000	2704300	0	0	0	1556500	3	0	0	0	0	0	3
REV__Q9H8E8-2;REV__Q9H8E8			1	1	0	74323	45385000	0	0	45104000	0	0	281300	0	0	16173000	0	0	119040	0	0	1	0	0	0	1
Q8IWX8	Calcium homeostasis endoplasmic reticulum protein	CHERP	2	2	2.4	103.7	44262000	0	19472000	11552000	7005100	6232600	0	0	5432100	4890500	4500700	3383800	0	0	2	1	1	0	1	5
Q96AE4;Q96AE4-2	Far upstream element-binding protein 1	FUBP1	2	2	3.3	67.56	43646000	10881000	0	8341000	3804600	17052000	3566800	9458900	0	3050800	2515300	5550800	2026500	2	0	1	0	2	0	5
P62424	60S ribosomal protein L7a	RPL7A	1	1	4.9	29995	43146000	0	10389000	4198500	13511000	7971100	7076100	0	2984100	1802200	8331600	2812200	2629000	0	0	0	1	0	0	1
P00568	Adenylate kinase isoenzyme 1	AK1	2	2	12.9	21635	38510000	11510000	27000000	0	0	0	0	9015700	9952700	0	0	0	0	1	2	0	0	0	0	3
Q86SJ6;Q86SJ6-2	Desmoglein-4	DSG4	3	2	3.1	113.82	38407000	0	38407000	0	0	0	0	0	14263000	0	0	0	0	0	2	0	0	0	0	2
P17812-2;P17812;Q9NRF8	CTP synthase 1;CTP synthase 2	CTPS1;CTPS2	2	2	6.1	41.22	38278000	14477000	0	6271800	6694200	5890100	4944800	15286000	0	1637900	1704700	1616900	1286800	1	0	0	0	0	0	1
Q8TAX7	Mucin-7	MUC7	2	2	5	39158	38184000	0	2869300	0	0	0	35315000	0	2604600	0	0	0	8641200	0	0	0	0	0	2	2
Q8TF66;Q8TF66-2	Leucine-rich repeat-containing protein 15	LRRC15	3	3	6.7	64365	32496000	0	32496000	0	0	0	0	0	12068000	0	0	0	0	0	3	0	0	0	0	3
Q9UNF1-2;Q9UNF1	Melanoma-associated antigen D2	MAGED2	2	2	2.6	63167	31461000	10130000	0	14346000	0	6985300	0	11047000	0	3990400	0	2836500	0	2	0	0	0	0	1	3
P54886-2;P54886	Delta-1-pyrroline-5-carboxylate synthase;Glutamate 5-kinase;Gamma-glutamyl phosphate reductase	ALDH18A1	1	1	1.5	87088	30252000	0	0	12643000	11329000	6280000	0	0	0	3668600	6103200	2928000	0	0	0	0	1	0	0	1
P24158	Myeloblastin	PRTN3	1	1	4.7	27807	29911000	0	0	0	0	0	29911000	0	0	0	0	0	8396500	0	0	0	0	0	2	2
Q92922;Q8TAQ2-2;Q8TAQ2-3;Q8TAQ2	SWI/SNF complex subunit SMARCC1;SWI/SNF complex subunit SMARCC2	SMARCC1;SMARCC2	1	1	1.1	122.87	28723000	3873100	14691000	10159000	0	0	0	0	0	3405000	0	0	0	0	0	0	0	0	0	0
P08195-2;P08195-3;P08195;P08195-4	4F2 cell-surface antigen heavy chain	SLC3A2	3	3	7	57944	28660000	4910800	10506000	8863600	4380200	0	0	2522900	4077400	0	2273500	0	0	0	2	1	0	0	0	3
P01860;P01859;P01861	Ig gamma-3 chain C region;Ig gamma-2 chain C region;Ig gamma-4 chain C region	IGHG3;IGHG2;IGHG4	3	1	8.8	41287	27713000	0	8882400	10752000	2696300	0	5382500	0	2151100	4687100	1759000	0	2266800	0	0	1	0	0	0	1
Q6UWP8	Suprabasin	SBSN	2	2	15.3	60.54	27235000	3606200	0	6857800	0	528480	16243000	1798800	0	1628100	0	708710	6292000	0	0	1	0	0	2	3
Q86WA8-2;Q86WA8	Lon protease homolog 2, peroxisomal	LONP2	1	1	1.7	89659	25559000	0	0	0	0	25559000	0	0	0	0	0	9509800	0	0	0	0	0	1	0	1
Q9Y243-2;Q9Y243	RAC-gamma serine/threonine-protein kinase	AKT3	1	1	2.4	54031	25477000	0	0	0	9337200	16140000	0	0	0	0	0	6005200	0	0	0	0	0	0	0	0
O00429-7;O00429-4;O00429-5;O00429-3;O00429-2;O00429;O00429-8;O00429-6	Dynamin-1-like protein	DNM1L	1	1	2.4	60008	24504000	0	11237000	5001100	5192300	0	3074100	0	3888200	1976000	2480400	0	1740700	0	1	0	0	0	0	1
P13929-3;P13929-2;P13929;P09104-2;P09104	Beta-enolase	ENO3	3	2	10	42248	23960000	0	23960000	0	0	0	0	0	11125000	0	0	0	0	0	2	0	0	0	0	2
P25815	Protein S100-P	S100P	1	1	13.7	10.4	23379000	0	5005100	0	0	0	18374000	0	2324000	0	0	0	5157800	0	0	0	0	0	1	1
P0DOX8;P0CG04;B9A064	Ig lambda-1 chain C regions;Immunoglobulin lambda-like polypeptide 5	IGLC1;IGLL5	3	1	22.7	22.83	22406000	0	0	0	0	0	22406000	0	0	0	0	0	6289800	0	0	0	0	0	1	1
Q15517	Corneodesmosin	CDSN	1	1	3.4	51522	20409000	0	0	0	0	0	20409000	0	0	0	0	0	5729100	0	0	0	0	0	1	1
P06753;P06753-4;P06753-3;P06753-6;P06753-5;P06753-2;P06753-7	Tropomyosin alpha-3 chain	TPM3	6	1	15.4	32.95	20380000	20380000	0	0	0	0	0	11388000	0	0	0	0	0	1	0	0	0	0	0	1
Q00872-5;Q00872-3;Q00872-9;Q00872-8;Q00872-7;Q14324;Q00872;Q00872-10;Q00872-2;Q00872-4;Q00872-6	Myosin-binding protein C, slow-type;Myosin-binding protein C, fast-type	MYBPC1;MYBPC2	1	1	1	126.39	19163000	11995000	7168100	0	0	0	0	6702500	3328400	0	0	0	0	1	1	0	0	0	0	2
Q96GQ7	Probable ATP-dependent RNA helicase DDX27	DDX27	3	3	4	89834	16564000	0	16564000	0	0	0	0	0	7691400	0	0	0	0	0	3	0	0	0	0	3
O00571-2;O15523-2;O15523;O00571	ATP-dependent RNA helicase DDX3X;ATP-dependent RNA helicase DDX3Y	DDX3X;DDX3Y	1	1	1.7	71354	16310000	5981500	0	0	5863700	4464800	0	6431000	0	0	1777400	1568300	0	1	0	0	0	0	0	1
Q8WZ42-3;Q8WZ42-10;Q8WZ42-9;Q8WZ42-5;Q8WZ42-11;Q8WZ42-4;Q8WZ42-7;Q8WZ42-2;Q8WZ42;Q8WZ42-8;Q8WZ42-13;Q8WZ42-12	Titin	TTN	2	2	0.1	2992.9	15044000	5573900	9470300	0	0	0	0	0	4397300	0	0	0	0	0	1	0	0	0	0	1
P52888	Thimet oligopeptidase	THOP1	2	2	3.6	78839	14199000	0	0	6145200	0	0	8053800	0	0	2059700	0	0	3408200	0	1	0	0	0	1	2
Q04637-6;Q04637-7;Q04637-5;Q04637-4;Q04637-3;Q04637;Q04637-8;Q04637-9	Eukaryotic translation initiation factor 4 gamma 1	EIF4G1	2	2	1.3	154.8	13989000	1042800	4359200	4694300	3893100	0	0	1314900	1377400	1830000	1812000	0	0	0	0	1	0	0	0	1
Q7Z4Q2-2;Q7Z4Q2	HEAT repeat-containing protein 3	HEATR3	1	1	1.5	65812	13116000	6834900	0	6281000	0	0	0	6834900	0	2252200	0	0	0	1	0	0	0	0	0	1
P31415	Calsequestrin-1	CASQ1	1	1	3.3	45.16	12373000	12373000	0	0	0	0	0	6913700	0	0	0	0	0	1	0	0	0	0	0	1
Q9UBG3	Cornulin	CRNN	2	2	8.3	53533	12201000	12201000	0	0	0	0	0	12201000	0	0	0	0	0	2	0	0	0	0	0	2
Q9NV56	MRG/MORF4L-binding protein	MRGBP	1	1	5.4	22417	10798000	2478300	8320200	0	0	0	0	0	3863300	0	0	0	0	0	0	0	0	0	0	0
P09972	Fructose-bisphosphate aldolase C	ALDOC	1	1	6.3	39455	9337800	0	9337800	0	0	0	0	0	4335800	0	0	0	0	0	1	0	0	0	0	1
P01037	Cystatin-SN	CST1	3	1	33.3	16387	5788500	0	0	0	0	5788500	0	0	0	0	0	2153800	0	0	0	0	0	1	0	1
P05164-2;P05164;P05164-3	Myeloperoxidase;Myeloperoxidase;89 kDa myeloperoxidase;84 kDa myeloperoxidase;Myeloperoxidase light chain;Myeloperoxidase heavy chain	MPO	1	1	2	73853	4307100	0	0	0	0	0	4307100	0	0	0	0	0	1209100	0	0	0	0	0	1	1
A6NE01	Protein FAM186A	FAM186A	1	1	0.6	262.76	0	0	0	0	0	0	0	0	0	0	0	0	0	0	0	0	0	0	0	0
A8MT69	Centromere protein X	STRA13	1	1	17.3	89593	0	0	0	0	0	0	0	0	0	0	0	0	0	0	0	0	0	0	0	0
A8MVM7	Putative uncharacterized protein ENSP00000382790		1	1	1.4	73451	0	0	0	0	0	0	0	0	0	0	0	0	0	0	0	0	0	0	0	0
O15078;O15078-2	Centrosomal protein of 290 kDa	CEP290	2	2	0.7	290.38	0	0	0	0	0	0	0	0	0	0	0	0	0	0	0	0	0	0	0	0
O60271-5;O60271-3;O60271-9;O60271-4;O60271-2;O60271;Q9UPT6	C-Jun-amino-terminal kinase-interacting protein 4;C-Jun-amino-terminal kinase-interacting protein 3	SPAG9;MAPK8IP3	1	1	1	103.21	0	0	0	0	0	0	0	0	0	0	0	0	0	0	0	0	0	0	0	0
P10911;P10911-4;P10911-3;P10911-5	Proto-oncogene DBL;MCF2-transforming protein;DBL-transforming protein	MCF2	1	1	1.2	107.67	0	0	0	0	0	0	0	0	0	0	0	0	0	0	0	0	0	0	0	0
P11940-2;P11940	Polyadenylate-binding protein 1	PABPC1	2	1	3.7	61.18	0	0	0	0	0	0	0	0	0	0	0	0	0	0	0	0	0	0	0	0
P25054-2;P25054	Adenomatous polyposis coli protein	APC	2	2	0.8	300.44	0	0	0	0	0	0	0	0	0	0	0	0	0	1	0	0	0	0	0	1
P33764	Protein S100-A3	S100A3	1	1	8.9	11713	0	0	0	0	0	0	0	0	0	0	0	0	0	0	1	0	0	0	0	1
P36871	Phosphoglucomutase-1	PGM1	1	1	1.4	61448	0	0	0	0	0	0	0	0	0	0	0	0	0	0	0	0	0	0	0	0
P51512-2;P51512	Matrix metalloproteinase-16	MMP16	1	1	1.5	52514	0	0	0	0	0	0	0	0	0	0	0	0	0	0	0	0	0	0	0	0
P51854-4;P51854-1;P51854	Transketolase-like protein 1	TKTL1	1	1	3.5	59302	0	0	0	0	0	0	0	0	0	0	0	0	0	0	0	0	0	0	0	0
P54764-2;P54764	Ephrin type-A receptor 4	EPHA4	1	1	1	104.51	0	0	0	0	0	0	0	0	0	0	0	0	0	0	0	0	0	0	0	0
P59046-4;P59046-3;P59046-6;P59046-2;P59046;P59046-7	NACHT, LRR and PYD domains-containing protein 12	NLRP12	1	1	1.1	101.5	0	0	0	0	0	0	0	0	0	0	0	0	0	0	0	0	0	1	0	1
P62158	Calmodulin	CALM1	2	1	12.1	16837	0	0	0	0	0	0	0	0	0	0	0	0	0	0	0	0	0	1	0	1
P63104;P63104-2	14-3-3 protein zeta/delta	YWHAZ	3	1	12.2	27745	0	0	0	0	0	0	0	0	0	0	0	0	0	0	0	1	0	0	0	1
Q02224-3;Q02224-2;Q02224	Centromere-associated protein E	CENPE	1	1	0.4	301.79	0	0	0	0	0	0	0	0	0	0	0	0	0	0	0	0	0	0	0	0
Q05193-5;Q05193-3;Q05193-2;Q05193	Dynamin-1	DNM1	1	1	0.8	95894	0	0	0	0	0	0	0	0	0	0	0	0	0	0	0	0	0	0	0	0
Q12879-2;Q12879	Glutamate receptor ionotropic, NMDA 2A	GRIN2A	1	1	1.2	144.43	0	0	0	0	0	0	0	0	0	0	0	0	0	0	0	0	0	0	0	0
Q13191-3;Q13191-2;Q13191	E3 ubiquitin-protein ligase CBL-B	CBLB	1	1	2.2	86581	0	0	0	0	0	0	0	0	0	0	0	0	0	0	0	0	0	0	0	0
Q13356-2			1	1	3	59457	0	0	0	0	0	0	0	0	0	0	0	0	0	0	0	0	0	0	0	0
Q13402-5;Q13402-8;Q13402-2;Q13402-7;Q13402-6;Q13402	Unconventional myosin-VIIa	MYO7A	1	1	0.3	240.64	0	0	0	0	0	0	0	0	0	0	0	0	0	0	0	0	0	0	0	0
Q6N043-4;Q6N043-3;Q6N043-2;Q6N043	Zinc finger protein 280D	ZNF280D	1	1	3.1	48512	0	0	0	0	0	0	0	0	0	0	0	0	0	0	0	0	0	0	0	0
Q6UXG2-2;Q6UXG2-4;Q6UXG2	UPF0577 protein KIAA1324	KIAA1324	1	1	2.4	109.57	0	0	0	0	0	0	0	0	0	0	0	0	0	0	0	0	0	0	0	0
Q7Z4N2-2;Q7Z4N2-3;Q7Z4N2;Q7Z4N2-6;Q7Z4N2-5	Transient receptor potential cation channel subfamily M member 1	TRPM1	1	1	1.2	174.42	0	0	0	0	0	0	0	0	0	0	0	0	0	0	0	0	0	0	0	0
Q7Z5D8	NANOG neighbor homeobox	NANOGNB	1	1	4.8	22.75	0	0	0	0	0	0	0	0	0	0	0	0	0	0	0	0	0	0	0	0
Q86TB9-2;Q86TB9-4;Q86TB9	Protein PAT1 homolog 1	PATL1	1	1	1.6	70638	0	0	0	0	0	0	0	0	0	0	0	0	0	0	0	0	0	0	0	0
Q86UP2-2;Q86UP2-4;Q86UP2;Q86UP2-3	Kinectin	KTN1	2	2	2.2	149.61	0	0	0	0	0	0	0	0	0	0	0	0	0	0	0	0	0	0	0	0
Q8IW75	Serpin A12	SERPINA12	1	1	4.3	47174	0	0	0	0	0	0	0	0	0	0	0	0	0	0	0	0	0	0	0	0
Q8IY63-2;Q8IY63	Angiomotin-like protein 1	AMOTL1	1	1	1.1	101.18	0	0	0	0	0	0	0	0	0	0	0	0	0	0	0	0	0	0	0	0
Q8NCX0	Coiled-coil domain-containing protein 150	CCDC150	1	1	0.7	128.76	0	0	0	0	0	0	0	0	0	0	0	0	0	0	0	0	0	0	0	0
Q8TCU4-3;Q8TCU4-2;Q8TCU4	Alstrom syndrome protein 1	ALMS1	1	1	0.5	425.13	0	0	0	0	0	0	0	0	0	0	0	0	0	0	0	0	0	0	0	0
Q8WXA3-2;Q8WXA3-3;Q8WXA3	RUN and FYVE domain-containing protein 2	RUFY2	1	1	1.8	70009	0	0	0	0	0	0	0	0	0	0	0	0	0	0	0	0	0	0	0	0
Q96G01-4;Q96G01-3;Q96G01	Protein bicaudal D homolog 1	BICD1	1	1	0.8	95738	0	0	0	0	0	0	0	0	0	0	0	0	0	0	0	0	0	0	0	0
Q96Q15-4;Q96Q15-3;Q96Q15-2;Q96Q15	Serine/threonine-protein kinase SMG1	SMG1	1	1	0.5	269.42	0	0	0	0	0	0	0	0	0	0	0	0	0	0	0	0	0	0	0	0
Q9C099-2;Q9C099	Leucine-rich repeat and coiled-coil domain-containing protein 1	LRRCC1	1	1	1	117.93	0	0	0	0	0	0	0	0	0	0	0	0	0	0	0	0	0	0	0	0
Q9H246	Uncharacterized protein C1orf21	C1orf21	1	1	7.4	13865	0	0	0	0	0	0	0	0	0	0	0	0	0	0	0	0	0	0	0	0
Q9NRE2-2;Q9NRE2	Teashirt homolog 2	TSHZ2	1	1	0.7	114.59	0	0	0	0	0	0	0	0	0	0	0	0	0	0	0	0	0	0	0	0
Q9UMR2-3;Q9NUU7-2;Q9UMR2-2;Q9UMR2-4;Q9NUU7;Q9UMR2	ATP-dependent RNA helicase DDX19B;ATP-dependent RNA helicase DDX19A	DDX19B;DDX19A	1	1	2.7	41779	0	0	0	0	0	0	0	0	0	0	0	0	0	0	0	0	0	0	0	0
Q9P2D0-2;Q9P2D0	Inhibitor of Bruton tyrosine kinase	IBTK	1	1	0.8	133.86	0	0	0	0	0	0	0	0	0	0	0	0	0	0	0	0	0	0	0	0
Q9UH99-3;Q9UH99;Q9UH99-2	SUN domain-containing protein 2	SUN2	1	1	1.5	79611	0	0	0	0	0	0	0	0	0	0	0	0	0	1	0	0	0	0	0	1
Q9UJG1-2;Q9UJG1;Q9UJG1-3	Motile sperm domain-containing protein 1	MOSPD1	1	1	6.3	18394	0	0	0	0	0	0	0	0	0	0	0	0	0	0	0	0	0	0	0	0
Q9UNY4-2;Q9UNY4	Transcription termination factor 2	TTF2	1	1	1.2	75127	0	0	0	0	0	0	0	0	0	0	0	0	0	0	0	0	0	0	0	0
Q9Y4I1-2;Q9Y4I1;Q9Y4I1-3	Unconventional myosin-Va	MYO5A	1	1	0.4	212.27	0	0	0	0	0	0	0	0	0	0	0	0	0	0	0	0	0	0	0	0
[truncated: 5,000 more columns]
