# Supplementary material for: Detailed Dissection of UBE3A-Mediated DDI1 Ubiquitination
Source: Front Physiol. 2019 May 3;10:534. doi: 10.3389/fphys.2019.00534 (PMC6509411; doi:10.3389/fphys.2019.00534)
Supplement: Supplementary file 2 [file Table_2.xlsx]

## Sheet: Hoja1
Proteins	Positions within proteins	Protein names	Gene names	GlyGly (K) Probabilities	Localization prob	Intensity LD_1	Intensity LD_2	Intensity LD_3	Intensity WT_1	Intensity WT_2	Intensity WT_3
P00001;Q8WTU0	77;77	Recombinant DDI1 homolog 1;Protein DDI1 homolog 1	DDI1_GFP;DDI1	DGDIVVLLQK(1)DNVGPR	1	49295000	55002000	39106000	69258000	123510000	69427000
P00001;Q8WTU0	133;133	Recombinant DDI1 homolog 1;Protein DDI1 homolog 1	DDI1_GFP;DDI1	SQGLASGEK(1)VAGLQGLGSPALIR	1	1876300000	2875200000	2765700000	8708600000	16361000000	13406000000
P00001;Q8WTU0	161;161	Recombinant DDI1 homolog 1;Protein DDI1 homolog 1	DDI1_GFP;DDI1	SMLLSNPHDLSLLK(1)ER	1	355320000	609730000	503580000	779810000	974500000	970710000
P00001;Q8WTU0	213;213	Recombinant DDI1 homolog 1;Protein DDI1 homolog 1	DDI1_GFP;DDI1	EAQAK(1)IEEEIR	1	982470000	904720000	1505000000	745750000	1154800000	1239300000
P00001;Q8WTU0	291;291	Recombinant DDI1 homolog 1;Protein DDI1 homolog 1	DDI1_GFP;DDI1	WAGVAK(1)GVGTQR	1	43899000	112270000	34566000	58322000	95076000	64724000
P00001;Q8WTU0	382;382	Recombinant DDI1 homolog 1;Protein DDI1 homolog 1	DDI1_GFP;DDI1	MVSGQDESSDK(1)EITHSVMDSGR	1	67507000	179810000	59109000	112280000	157400000	94044000
P00001;Q9U6Y5	558;156	Recombinant DDI1 homolog 1;GFP	DDI1_GFP;GFP	LEYNYNSHNVYIMADK(0.807)QK(0.193)	0.806788	0	0	0	0	23901000	0
P00001;Q9U6Y5	560;158	Recombinant DDI1 homolog 1;GFP	DDI1_GFP;GFP	LEYNYNSHNVYIMADK(0.382)QK(0.618)	0.617768	0	28689000	25772000	24083000	17164000	0
P62987;P62979;P0CG47;P0CG48	48;48;48;48	Ubiquitin-60S ribosomal protein L40;Ubiquitin;60S ribosomal protein L40;Ubiquitin-40S ribosomal protein S27a;Ubiquitin;40S ribosomal protein S27a;Polyubiquitin-B;Ubiquitin;Polyubiquitin-C;Ubiquitin	UBA52;RPS27A;UBB;UBC	LIFAGK(1)QLEDGR	1	2162400000	6633400000	3729500000	8837000000	1851400000	8566700000
P62987;P62979;P0CG47;P0CG48	27;27;27;27	Ubiquitin-60S ribosomal protein L40;Ubiquitin;60S ribosomal protein L40;Ubiquitin-40S ribosomal protein S27a;Ubiquitin;40S ribosomal protein S27a;Polyubiquitin-B;Ubiquitin;Polyubiquitin-C;Ubiquitin	UBA52;RPS27A;UBB;UBC	TITLEVEPSDTIENVK(0.571)AK(0.429)	0.570537	0	9866400	8070700	0	20157000	0
P62987;P62979;P0CG47;P0CG48	29;29;29;29	Ubiquitin-60S ribosomal protein L40;Ubiquitin;60S ribosomal protein L40;Ubiquitin-40S ribosomal protein S27a;Ubiquitin;40S ribosomal protein S27a;Polyubiquitin-B;Ubiquitin;Polyubiquitin-C;Ubiquitin	UBA52;RPS27A;UBB;UBC	TITLEVEPSDTIENVK(0.141)AK(0.859)	0.859441	0	0	0	20357000	0	20187000
P62987;P62979;P0CG47;P0CG48	63;63;63;63	Ubiquitin-60S ribosomal protein L40;Ubiquitin;60S ribosomal protein L40;Ubiquitin-40S ribosomal protein S27a;Ubiquitin;40S ribosomal protein S27a;Polyubiquitin-B;Ubiquitin;Polyubiquitin-C;Ubiquitin	UBA52;RPS27A;UBB;UBC	TLSDYNIQK(1)ESTLHLVLR	1	25070000	68898000	60239000	38019000	27513000	57215000
P62987;P62979;P0CG47;P0CG48	11;11;11;11	Ubiquitin-60S ribosomal protein L40;Ubiquitin;60S ribosomal protein L40;Ubiquitin-40S ribosomal protein S27a;Ubiquitin;40S ribosomal protein S27a;Polyubiquitin-B;Ubiquitin;Polyubiquitin-C;Ubiquitin	UBA52;RPS27A;UBB;UBC	TLTGK(1)TITLEVEPSDTIENVK	1	35046000	103430000	70290000	78169000	110240000	139040000
Q6UXG2-2;Q6UXG2-4;Q6UXG2	303;303;303	UPF0577 protein KIAA1324	KIAA1324	PGTYADKQGSSFCK(0.053)LCPANSYSNK(0.946)	0.946464	1910400000	3634900000	3981600000	3417400000	0	4196200000
P10911;P10911-4;P10911-3;P10911-5	842;858;902;918	Proto-oncogene DBL;MCF2-transforming protein;DBL-transforming protein	MCF2	FQISLQQNDEK(1)	1	221610000	388360000	241770000	236980000	185810000	288350000
Q15382	169	GTP-binding protein Rheb	RHEB	IILEAEK(0.994)MDGAASQGK(0.006)	0.993636	569490000	311410000	1133900000	222970000	177010000	1301300000
Q02224-3;Q02224-2;Q02224	1746;1771;1771	Centromere-associated protein E	CENPE	AQDLK(1)IQEELR	1	589250000	192140000	380100000	266210000	1091000000	357810000
Q9Y4F9-2;Q9Y4F9	158;158	Protein FAM65B	FAM65B	LQDGASK(0.998)MK(0.002)	0.997987	86219000	145460000	85896000	132750000	196490000	91719000
Q13356-2	482			QGVGK(1)YINPAATEQQR	1	18935000	100500000	111540000	115830000	171490000	152870000
Q8IWX8	37	Calcium homeostasis endoplasmic reticulum protein	CHERP	NGPEFEKMTMEK(0.825)QK(0.175)	0.824835	0	18596000	196110000	157230000	0	161340000
Q9BSI4-2;Q9BSI4	306;306	TERF1-interacting nuclear factor 2	TINF2	PESK(1)EEHAIYTADLAMGTR	1	40385000	80232000	4727300	22875000	39764000	99834000
Q12879-2;Q12879	441;441	Glutamate receptor ionotropic, NMDA 2A	GRIN2A	FVK(1)INNSTNEGMNVK	0.999985	0	19665000	15091000	38896000	44978000	25024000
O94763-2;O94763-4;O94763-3;O94763	56;114;106;132	Unconventional prefoldin RPB5 interactor 1	URI1	KTIDDLK(1)K(1)	1	0	0	127500000	2386500	1465800	0
O94763-2;O94763-4;O94763-3;O94763	57;115;107;133	Unconventional prefoldin RPB5 interactor 1	URI1	KTIDDLK(1)K(1)	1	0	0	127500000	2386500	1465800	0
Q96JB1-2;Q96JB1	3055;3091	Dynein heavy chain 8, axonemal	DNAH8	LSQDLAVK(1)EK(1)	1	0	17512000	5711300	39872000	0	32504000
Q96JB1-2;Q96JB1	3057;3093	Dynein heavy chain 8, axonemal	DNAH8	LSQDLAVK(1)EK(1)	1	0	17512000	5711300	39872000	0	32504000
Q96HU1;Q96HU1-2	133;133	Small G protein signaling modulator 3	SGSM3	LSGALQK(0.5)K(0.5)RNSELSYR	0.5	0	0	75764000	0	0	10462000
Q96HU1;Q96HU1-2	134;134	Small G protein signaling modulator 3	SGSM3	LSGALQK(0.5)K(0.5)RNSELSYR	0.5	0	0	75764000	0	0	10462000
Q96PZ0	415	Pseudouridylate synthase 7 homolog	PUS7	SGAEK(1)GYLVK(0.996)CREEWAK(0.004)	0.999998	0	3749300	34112000	4433500	11970000	4009700
Q96PZ0	420	Pseudouridylate synthase 7 homolog	PUS7	SGAEK(1)GYLVK(0.996)CREEWAK(0.004)	0.996125	0	3749300	34112000	4433500	11970000	4009700
Q8TCU4-3;Q8TCU4-2;Q8TCU4	2774;2774;2774	Alstrom syndrome protein 1	ALMS1	QKTSSPSSFK(0.996)MHSNSQDK(0.004)	0.996481	0	13342000	9731900	7718900	6945900	10174000
Q6N043-4;Q6N043-3;Q6N043-2;Q6N043	35;331;318;331	Zinc finger protein 280D	ZNF280D	ILK(0.996)NNIRFMNHMK(0.004)	0.996476	0	0	0	6516300	13680000	5869700
P54764-2;P54764	114;165	Ephrin type-A receptor 4	EPHA4	IMK(1)LNTEIR	1	0	0	0	0	0	0
P59046-4;P59046-3;P59046-6;P59046-2;P59046;P59046-7	483;483;483;483;483;483	NACHT, LRR and PYD domains-containing protein 12	NLRP12	ILFEEQDLRK(1)	1	0	0	0	0	0	0
Q8WXA3-2;Q8WXA3-3;Q8WXA3	467;502;516	RUN and FYVE domain-containing protein 2	RUFY2	QTLQEDLQK(0.424)EK(0.576)	0.575963	0	0	0	0	0	0
