# Supplementary material for: Detailed Dissection of UBE3A-Mediated DDI1 Ubiquitination
Source: Front Physiol. 2019 May 3;10:534. doi: 10.3389/fphys.2019.00534 (PMC6509411; doi:10.3389/fphys.2019.00534)
Supplement: Supplementary file 3 [file Table_3.xlsx]

## Sheet: diGly peptides
Proteins	Positions within proteins	Protein names	Gene names	Localization prob	Intensity LD_1_poly	Intensity LD_2_poly	Intensity LD_3_poly	Intensity WT_1_poly	Intensity WT_2_poly	Intensity WT_3_poly	Intensity ratio 1	Intensity ratio 2	Intensity ratio 3	MS/MS counts
P62987;P62979;P0CG47;P0CG48	11;11;11;11	Ubiquitin-60S ribosomal protein L40;Ubiquitin;60S ribosomal protein L40;Ubiquitin-40S ribosomal protein S27a;Ubiquitin;40S ribosomal protein S27a;Polyubiquitin-B;Ubiquitin;Polyubiquitin-C;Ubiquitin	UBA52;RPS27A;UBB;UBC	1	35046000	72486000	70290000	78169000	110240000	139040000	2.23047	1.52085	1.97809	12
P62987;P62979;P0CG47;P0CG48	27;27;27;27	Ubiquitin-60S ribosomal protein L40;Ubiquitin;60S ribosomal protein L40;Ubiquitin-40S ribosomal protein S27a;Ubiquitin;40S ribosomal protein S27a;Polyubiquitin-B;Ubiquitin;Polyubiquitin-C;Ubiquitin	UBA52;RPS27A;UBB;UBC	0.570537	0	6298600	8070700	0	20157000	0				3*
P62987;P62979;P0CG47;P0CG48	29;29;29;29	Ubiquitin-60S ribosomal protein L40;Ubiquitin;60S ribosomal protein L40;Ubiquitin-40S ribosomal protein S27a;Ubiquitin;40S ribosomal protein S27a;Polyubiquitin-B;Ubiquitin;Polyubiquitin-C;Ubiquitin	UBA52;RPS27A;UBB;UBC	0.859441	12705000	6298600	8070700	20357000	6945900	20187000	1.60228	1.10277	2.50127	3*
P62987;P62979;P0CG47;P0CG48	48;48;48;48	Ubiquitin-60S ribosomal protein L40;Ubiquitin;60S ribosomal protein L40;Ubiquitin-40S ribosomal protein S27a;Ubiquitin;40S ribosomal protein S27a;Polyubiquitin-B;Ubiquitin;Polyubiquitin-C;Ubiquitin	UBA52;RPS27A;UBB;UBC	1	2082000000	3816800000	3638300000	8593100000	1549500000	8388700000	4.12733	0.405968	2.30566	54
P62987;P62979;P0CG47;P0CG48	63;63;63;63	Ubiquitin-60S ribosomal protein L40;Ubiquitin;60S ribosomal protein L40;Ubiquitin-40S ribosomal protein S27a;Ubiquitin;40S ribosomal protein S27a;Polyubiquitin-B;Ubiquitin;Polyubiquitin-C;Ubiquitin	UBA52;RPS27A;UBB;UBC	1	12705000	41299000	51086000	26308000	22327000	46831000	2.07068	0.540618	0.916709	11
P00001;Q8WTU0	77;77	Recombinant DDI1 homolog 1;Protein DDI1 homolog 1	DDI1_GFP;DDI1	1	42835000	55002000	39106000	34471000	73795000	69427000
P00001;Q8WTU0	133;133	Recombinant DDI1 homolog 1;Protein DDI1 homolog 1	DDI1_GFP;DDI1	1	1734000000	2283900000	2714600000	7105600000	8388000000	7042100000				*This value could not be certainly assigned to neither of both chain types
P00001;Q8WTU0	161;161	Recombinant DDI1 homolog 1;Protein DDI1 homolog 1	DDI1_GFP;DDI1	1	346950000	487260000	503580000	731690000	583440000	772180000
P00001;Q8WTU0	213;213	Recombinant DDI1 homolog 1;Protein DDI1 homolog 1	DDI1_GFP;DDI1	1	706000000	717570000	627890000	306580000	338220000	469050000
P00001;Q8WTU0	291;291	Recombinant DDI1 homolog 1;Protein DDI1 homolog 1	DDI1_GFP;DDI1	1	43899000	71152000	34566000	58322000	95076000	64724000
P00001;Q8WTU0	382;382	Recombinant DDI1 homolog 1;Protein DDI1 homolog 1	DDI1_GFP;DDI1	1	19130000	43843000	22052000	44270000	85442000	44335000
P00001;Q9U6Y5	558;156	Recombinant DDI1 homolog 1;GFP	DDI1_GFP;GFP	0.806788	0	0	0	0	0	0
P00001;Q9U6Y5	560;158	Recombinant DDI1 homolog 1;GFP	DDI1_GFP;GFP	0.617768	0	28689000	25772000	24083000	17164000	0
Q6UXG2-2;Q6UXG2-4;Q6UXG2	303;303;303	UPF0577 protein KIAA1324	KIAA1324	0.946464	1902100000	3634900000	3981600000	3417400000	0	4196200000
Q15382	169	GTP-binding protein Rheb	RHEB	0.993006	524290000	0	279410000	0	177010000	248960000
P10911;P10911-4;P10911-3;P10911-5	842;858;902;918	Proto-oncogene DBL;MCF2-transforming protein;DBL-transforming protein	MCF2	1	198200000	174910000	209680000	202260000	149810000	253190000
Q9Y4F9-2;Q9Y4F9	158;158	Protein FAM65B	FAM65B	0.997987	78437000	145460000	0	0	195380000	0
Q02224-3;Q02224-2;Q02224	1746;1771;1771	Centromere-associated protein E	CENPE	1	175730000	35573000	45660000	40192000	55849000	46939000
Q8NEP3-3;Q8NEP3	95;95	Dynein assembly factor 1, axonemal	DNAAF1	0.999837	0	337310000	0	0	0	0
Q9BSI4-2;Q9BSI4	306;306	TERF1-interacting nuclear factor 2	TINF2	1	30628000	46255000	0	0	39764000	43299000
Q96HU1;Q96HU1-2	133;133	Small G protein signaling modulator 3	SGSM3	0.5	0	0	75764000	0	0	0
Q96HU1;Q96HU1-2	134;134	Small G protein signaling modulator 3	SGSM3	0.5	0	0	75764000	0	0	0
Q13356-2	482			1	0	60567000	0	0	0	0
Q96PZ0	415	Pseudouridylate synthase 7 homolog	PUS7	0.999998	0	0	30742000	0	0	27815000
Q96PZ0	420	Pseudouridylate synthase 7 homolog	PUS7	0.996125	0	0	30742000	0	0	27815000
Q12879-2;Q12879	441;441	Glutamate receptor ionotropic, NMDA 2A	GRIN2A	0.999985	0	0	0	0	0	52442000
Q8TCU4-3;Q8TCU4-2;Q8TCU4	2774;2774;2774	Alstrom syndrome protein 1	ALMS1	0.996481	0	6382900	0	0	6945900	10174000
Q0VF96-2;Q0VF96	319;1009	Cingulin-like protein 1	CGNL1	1	0	0	0	0	0	2451700
Q96JB1-2;Q96JB1	3055;3091	Dynein heavy chain 8, axonemal	DNAH8	1	0	0	0	0	0	0
Q96JB1-2;Q96JB1	3057;3093	Dynein heavy chain 8, axonemal	DNAH8	1	0	0	0	0	0	0
P54764-2;P54764	114;165	Ephrin type-A receptor 4	EPHA4	1	0	0	0	0	0	0
P59046-4;P59046-3;P59046-6;P59046-2;P59046;P59046-7	483;483;483;483;483;483	NACHT, LRR and PYD domains-containing protein 12	NLRP12	1	0	0	0	0	0	0
Q8WXA3-2;Q8WXA3-3;Q8WXA3	467;502;516	RUN and FYVE domain-containing protein 2	RUFY2	0.575963	0	0	0	0	0	0
O94763-2;O94763-4;O94763-3;O94763	56;114;106;132	Unconventional prefoldin RPB5 interactor 1	URI1	1	0	0	0	0	0	0
O94763-2;O94763-4;O94763-3;O94763	57;115;107;133	Unconventional prefoldin RPB5 interactor 1	URI1	1	0	0	0	0	0	0
Q6N043-4;Q6N043-3;Q6N043-2;Q6N043	35;331;318;331	Zinc finger protein 280D	ZNF280D	0.996476	0	0	0	0	0	0

## Sheet: Protein groups
Protein IDs	Protein names	Gene names	Peptides	Unique peptides	Sequence coverage [%]	Mol. weight [kDa]	Intensity	Intensity DL_1_B	Intensity DL_2_B	Intensity DL_3_B	Intensity WT_1_B	Intensity WT_2_B	Intensity WT_3_B	Intensity ratio 1	Intensity ratio 2	Intensity ratio 3	LFQ intensity DL_1_B	LFQ intensity DL_2_B	LFQ intensity DL_3_B	LFQ intensity WT_1_B	LFQ intensity WT_2_B	LFQ intensity WT_3_B	MS/MS Count DL_1_B	MS/MS Count DL_2_B	MS/MS Count DL_3_B	MS/MS Count WT_1_B	MS/MS Count WT_2_B	MS/MS Count WT_3_B	MS/MS Count
P00002;Q8WTU0;CON__Q9U6Y5	Recombinant DDI1 homolog 1;Protein DDI1 homolog 1	DDI1_GFP;DDI1	54	50	76.2	71473	3745000000000	380930000000	235830000000	254270000000	175530000000	201600000000	197240000000	0.460793	0.854853	0.775711	82282000000	43724000000	40542000000	43437000000	37258000000	38667000000	276	212	236	202	194	221	2963
P62987;P62979;P0CG47;P0CG48	Ubiquitin-60S ribosomal protein L40;Ubiquitin;60S ribosomal protein L40;Ubiquitin-40S ribosomal protein S27a;Ubiquitin;40S ribosomal protein S27a;Polyubiquitin-B;Ubiquitin;Polyubiquitin-C;Ubiquitin	UBA52;RPS27A;UBB;UBC	9	9	77.6	96909	314210000000	19619000000	24888000000	25267000000	51996000000	39833000000	54171000000	2.65029	1.60049	2.14394	3977000000	3879500000	2940300000	7862900000	6091600000	7468600000	27	39	28	55	56	57	418
Q05086-2;Q05086-3;Q05086	Ubiquitin-protein ligase E3A	UBE3A	32	32	38	97967	23875000000	2623300000	3878700000	3374500000	3707200000	2906100000	4305000000	1.41318	0.749246	1.27574	324650000	881790000	701130000	1066200000	300060000	1095300000	26	33	32	31	31	31	220
P04745;P19961;P04746;P19961-2;P04746-2	Alpha-amylase 1;Alpha-amylase 2B;Pancreatic alpha-amylase	AMY1A;AMY2B;AMY2A	28	21	70.8	57767	84564000000	42406000	130580000	84019000000	77804000	65025000	112300000	1.83474	0.497971	0.0013366	7671400	21868000	12442000000	9033100	7226800	9220100	2	4	87	2	2	2	105
P08238;Q58FF7;Q58FG1	Heat shock protein HSP 90-beta	HSP90AB1	30	16	40.5	83263	24665000000	2042400000	4613300000	4209200000	3541300000	4222800000	3298600000	1.73389	0.915353	0.783664	452250000	763950000	657060000	805670000	837910000	598860000	20	31	31	22	29	21	186
P02788-2;P02788	Lactotransferrin;Lactoferricin-H;Kaliocin-1;Lactoferroxin-A;Lactoferroxin-B;Lactoferroxin-C	LTF	41	39	69.8	73.16	24359000000	9672900000	1543900000	1076000000	356800000	169240000	520250000	0.0368866	0.109618	0.483504	2048000000	282870000	152970000	78443000	42070000	93796000	46	21	21	9	5	13	193
P13639;Q15029-2;Q15029-3;Q15029	Elongation factor 2	EEF2	30	30	36.2	95337	23005000000	2700200000	3309300000	4237100000	3620700000	3003000000	3258800000	1.3409	0.907443	0.769111	535740000	518480000	532530000	790420000	743280000	622680000	28	30	37	33	35	36	235
P68133;P68032;P62736;P63267;P63267-2	Actin, alpha skeletal muscle;Actin, alpha cardiac muscle 1;Actin, aortic smooth muscle;Actin, gamma-enteric smooth muscle	ACTA1;ACTC1;ACTA2;ACTG2	16	6	45.6	42051	13482000000	4793100000	318280000	572550000	185150000	142110000	179810000	0.0386284	0.446494	0.314051	1165700000	72100000	108730000	51472000	37957000	37042000	23	6	8	5	4	4	88
P07900;P07900-2;Q58FG0	Heat shock protein HSP 90-alpha	HSP90AA1	28	14	34.3	84659	11119000000	1007800000	1979000000	2065400000	1718300000	1774700000	1678700000	1.705	0.896766	0.812772	211260000	360930000	298760000	352850000	355970000	317520000	15	22	19	16	20	18	120
P12882;Q9UKX3;A7E2Y1-3	Myosin-1	MYH1	61	6	32.7	223.14	9537200000	4351800000	15107000	9203000	42782000	29258000	47220000	0.00983087	1.93672	5.13094	1416100000	191690	125040	455610	321600	422710	66	0	0	0	0	0	142
Q96DA0	Zymogen granule protein 16 homolog B	ZG16B	7	7	38.5	22739	8915400000	36977000	3413100000	1173600000	103130000	90484000	98457000	2.78903	0.0265108	0.0838931	13920000	575240000	158890000	23618000	15084000	16215000	1	9	7	2	2	2	40
P22314-2;P22314	Ubiquitin-like modifier-activating enzyme 1	UBA1	26	26	34.7	113.8	8710100000	688030000	1550500000	1681000000	1670600000	1066300000	1397700000	2.42809	0.687714	0.831469	157590000	282030000	224810000	345910000	205230000	271650000	14	25	24	26	17	24	143
P01833	Polymeric immunoglobulin receptor;Secretory component	PIGR	19	19	30.2	83283	8146700000	2343800000	1399600000	838050000	264380000	120960000	269060000	0.1128	0.0864247	0.321055	400630000	183340000	90893000	51425000	26836000	44055000	15	11	9	6	3	5	76
P35908	Keratin, type II cytoskeletal 2 epidermal	KRT2	66	1	90.8	65432	7252400000	696460000	1334700000	1810100000	1286400000	1049800000	752070000	1.84706	0.786544	0.415485	147110000	234230000	269240000	301020000	203060000	145740000	2	2	2	2	2	2	20
P61626	Lysozyme C	LYZ	4	4	18.9	16537	6048700000	49048000	2326300000	348990000	52491000	81800000	72472000	1.0702	0.0351631	0.207662	20109000	348100000	14766000	15882000	11693000	14337000	1	4	1	1	1	1	18
Q15382	GTP-binding protein Rheb	RHEB	1	1	8.7	20497	5910000000	524290000	0	279410000	0	177010000	248960000	0	#DIV/0!	0.89102	240820000	0	105550000	0	91675000	121580000	0	0	1	0	0	0	7
P81605;P81605-2	Dermcidin;Survival-promoting peptide;DCD-1	DCD	5	5	34.5	11284	5499900000	404410000	401030000	420950000	458640000	498210000	670060000	1.1341	1.24233	1.59178	70093000	134540000	85524000	92648000	79861000	107100000	3	4	3	4	3	4	44
P23246;P23246-2;Q15233-2;Q15233	Splicing factor, proline- and glutamine-rich	SFPQ	19	19	31.4	76149	5260300000	565540000	982570000	811000000	928090000	809770000	817390000	1.64107	0.824135	1.00788	111210000	151330000	129780000	185670000	151190000	190040000	13	15	12	12	15	10	84
P01876;P01877;P0DOX2	Ig alpha-1 chain C region	IGHA1	9	9	30.3	37654	4530700000	324640000	1510300000	473660000	92636000	61455000	172210000	0.28535	0.0406906	0.363573	82982000	260790000	62888000	29586000	19000000	33224000	7	8	6	2	1	3	48
P35030-5;P35030-3;P35030-2;P35030-4;P35030	Trypsin-3	PRSS3	1	1	5.4	25924	4440100000	325660000	614550000	604990000	632400000	714140000	686120000	1.9419	1.16205	1.1341	71549000	106580000	90734000	145830000	138960000	135100000	1	1	2	1	1	1	13
P15924;P15924-3;P15924-2	Desmoplakin	DSP	39	39	13.7	331.77	3606100000	162670000	468890000	346550000	388940000	684720000	467640000	2.39098	1.4603	1.34942	49354000	86551000	54983000	89927000	111740000	76603000	5	18	9	15	23	19	135
Q92945	Far upstream element-binding protein 2	KHSRP	14	14	28.4	73114	3284700000	437320000	600290000	442760000	492930000	396580000	445250000	1.12716	0.660647	1.00562	94854000	105390000	63443000	104520000	80360000	82797000	11	11	7	8	8	7	64
Q5VTE0;P68104;P68104-2;Q05639	Putative elongation factor 1-alpha-like 3;Elongation factor 1-alpha 1;Elongation factor 1-alpha 2	EEF1A1P5;EEF1A1;EEF1A2	5	5	14.3	50184	3199100000	265280000	502770000	522200000	371390000	468950000	459540000	1.39999	0.932733	0.880008	63040000	104140000	88469000	87276000	82328000	79047000	4	5	5	4	5	5	35
Q14697;Q14697-2;Q14697-3	Neutral alpha-glucosidase AB	GANAB	18	18	24	106.87	3084600000	245720000	502160000	680610000	483270000	421210000	470170000	1.96675	0.838796	0.690807	55681000	82838000	99668000	97788000	83027000	99070000	6	12	13	14	8	11	73
Q02413;Q02413-2;P32926	Desmoglein-1	DSG1	15	14	18.5	113.75	3054000000	119620000	253230000	489790000	211480000	390320000	339140000	1.76793	1.54137	0.692419	50528000	53453000	66757000	57995000	67575000	59245000	5	6	8	7	11	8	88
Q9NP55-2;Q9NP55	BPI fold-containing family A member 1	BPIFA1	6	6	35.1	25257	3001000000	16672000	1916300000	71390000	24536000	35400000	36654000	1.47169	0.0184731	0.513433	9348300	338010000	18793000	12499000	13531000	14299000	1	8	3	0	1	2	23
P09874	Poly [ADP-ribose] polymerase 1	PARP1	22	22	25.7	113.08	2892300000	356440000	659120000	634840000	307640000	274900000	275290000	0.863091	0.417071	0.433637	83398000	115490000	94697000	45294000	43763000	55092000	10	19	12	4	6	7	67
Q8WWM7-6;Q8WWM7-8;Q8WWM7-5;Q8WWM7-4;Q8WWM7-9;Q8WWM7-2;Q8WWM7;Q8WWM7-3;Q8WWM7-7	Ataxin-2-like protein	ATXN2L	15	15	16.6	102.89	2590100000	256620000	432390000	515710000	280830000	349790000	400790000	1.09434	0.808969	0.777162	90692000	63630000	47971000	44955000	43331000	105390000	10	10	9	10	8	11	67
P01834;P0DOX7	Ig kappa chain C region	IGKC	5	5	79.4	11765	2431500000	105940000	803630000	453310000	57169000	63085000	64353000	0.539636	0.0785001	0.141962	21111000	125020000	49278000	9064100	10804000	16002000	4	9	5	0	0	2	35
Q9UKX2;Q9UKX2-2	Myosin-2	MYH2	51	3	26.8	223.04	2129600000	889250000	7436700	5280000	0	4566700	0	0	0.614076	0	198360000	197410	142610	0	154010	0	9	0	0	0	0	0	18
P25311	Zinc-alpha-2-glycoprotein	AZGP1	8	8	25.2	34258	1919900000	39570000	343470000	542170000	158930000	109920000	143210000	4.01643	0.320028	0.264142	16168000	49700000	86698000	37787000	22858000	28626000	0	6	9	4	3	2	37
Q92598-2;Q92598-3;Q92598;Q92598-4	Heat shock protein 105 kDa	HSPH1	15	14	22.5	92115	1888600000	174840000	347010000	332000000	254430000	341240000	284940000	1.45522	0.983372	0.858253	38884000	52291000	54672000	64596000	61052000	51059000	4	10	6	8	11	8	55
P63261;P60709;Q6S8J3;A5A3E0;P0CG38;Q9BYX7;Q562R1;P0CG39	Actin, cytoplasmic 2;Actin, cytoplasmic 2, N-terminally processed;Actin, cytoplasmic 1;Actin, cytoplasmic 1, N-terminally processed	ACTG1;ACTB	14	4	39.5	41792	1875100000	98259000	280230000	499440000	163620000	171750000	219410000	1.66519	0.612889	0.439312	19360000	41574000	75507000	30965000	26159000	39391000	3	4	5	3	3	4	32
Q15393;Q15393-2;Q15393-3	Splicing factor 3B subunit 3	SF3B3	15	15	16	135.58	1872000000	107490000	362930000	392100000	291530000	283530000	333030000	2.71216	0.781225	0.84935	22321000	36810000	78675000	41405000	36263000	97082000	2	10	8	6	7	10	47
P06702	Protein S100-A9	S100A9	6	6	63.2	13242	1840400000	111740000	153830000	410880000	170930000	69813000	226870000	1.52971	0.453832	0.552156	29167000	27699000	60472000	37775000	16911000	41966000	3	3	5	2	1	2	28
Q7KZF4	Staphylococcal nuclease domain-containing protein 1	SND1	14	14	19.5	102	1641700000	124630000	307830000	312890000	293800000	227220000	216160000	2.35738	0.738135	0.69085	27993000	53329000	48343000	64845000	42846000	38848000	3	12	8	11	7	7	55
Q04118	Basic salivary proline-rich protein 3	PRB3	4	3	14.2	30.98	1603300000	174180000	94688000	14531000	3706300	5363800	8599400	0.0212786	0.0566471	0.591797	36657000	15952000	2514100	985990	1204100	1953500	6	5	2	1	1	1	42
P14923;P35222-2	Junction plakoglobin	JUP	18	17	28.6	81744	1603000000	41964000	201530000	102000000	161090000	307860000	188040000	3.83877	1.52761	1.84353	20144000	45239000	27950000	46788000	52419000	33311000	3	5	3	6	9	6	53
Q8WUM4;Q8WUM4-2;Q8WUM4-3	Programmed cell death 6-interacting protein	PDCD6IP	16	16	18.5	96022	1483900000	76070000	272570000	299000000	253540000	216760000	204890000	3.33298	0.795245	0.685251	24186000	48475000	41200000	50451000	38717000	31262000	3	10	9	10	8	6	56
P05109	Protein S100-A8;Protein S100-A8, N-terminally processed	S100A8	3	3	31.2	10834	1411800000	57808000	63383000	419610000	60314000	163300000	127890000	1.04335	2.5764	0.304783	27174000	23369000	51290000	29567000	29280000	28367000	3	1	4	1	3	3	23
Q08188	Protein-glutamine gamma-glutamyltransferase E;Protein-glutamine gamma-glutamyltransferase E 50 kDa catalytic chain;Protein-glutamine gamma-glutamyltransferase E 27 kDa non-catalytic chain	TGM3	11	11	18.8	76631	1404000000	92054000	177520000	245280000	115120000	89295000	193560000	1.25057	0.503014	0.789139	25764000	30358000	22995000	22854000	21283000	25537000	4	6	8	4	3	6	56
P34932;P34932-2	Heat shock 70 kDa protein 4	HSPA4	13	12	20.6	94.33	1382800000	87937000	225410000	230370000	212530000	300340000	226800000	2.41684	1.33242	0.984503	24403000	44164000	38760000	44437000	44155000	42483000	1	6	5	8	10	9	44
Q8TDL5;Q8TDL5-2	BPI fold-containing family B member 1	BPIFB1	11	11	27.3	52441	1309600000	134030000	517140000	10668000	0	0	7638300	0	0	0.716001	53749000	74159000	3071100	0	0	1519600	5	8	0	0	0	0	28
P09493;P09493-9;P09493-4;P09493-10;P09493-3;P09493-6;P09493-7;P09493-5;P09493-8;P09493-2	Tropomyosin alpha-1 chain	TPM1	12	6	37	32708	1295400000	483770000	0	6347800	0	0	0	0	#DIV/0!	0	114650000	0	363730	0	0	0	9	0	0	0	0	0	24
Q08043	Alpha-actinin-3	ACTN3	9	6	10.3	103.24	1291000000	76479000	47720000	16811000	27730000	18234000	29570000	0.362583	0.382104	1.75897	128170000	23306000	26660000	27073000	12059000	24102000	5	1	0	1	0	1	14
Q08554-2;Q08554	Desmocollin-1	DSC1	8	8	9.8	93834	1288200000	36662000	130750000	127640000	121490000	169150000	79838000	3.31379	1.29369	0.625494	17546000	24407000	28318000	25840000	28485000	25106000	2	2	3	1	4	2	31
Q12931-2;Q12931	Heat shock protein 75 kDa, mitochondrial	TRAP1	14	14	25.8	74267	1274500000	105460000	0	0	0	0	0	0	#DIV/0!	#DIV/0!	44188000	0	0	0	0	0	5	0	0	0	0	0	41
P27824;P27824-2;P27824-3	Calnexin	CANX	7	7	14.2	67567	1265200000	85064000	241290000	175960000	189650000	253950000	231450000	2.2295	1.05247	1.31536	22458000	37855000	33257000	34442000	39912000	36582000	2	7	5	4	8	3	31
P29508;P29508-2;P48594	Serpin B3;Serpin B4	SERPINB3;SERPINB4	8	8	21.5	44564	1216200000	72997000	133860000	269690000	110810000	110440000	182280000	1.51801	0.825041	0.675887	15522000	23003000	56302000	24953000	25012000	36656000	2	3	6	3	3	5	30
Q9Y623	Myosin-4	MYH4	53	6	27.4	223.07	1213100000	657630000	0	0	0	0	0	0	#DIV/0!	#DIV/0!	115420000	0	0	0	0	0	5	0	0	0	0	0	14
P01036	Cystatin-S	CST4	4	1	31.2	16214	1193000000	0	0	1076900000	9081600	7262500	0	#DIV/0!	#DIV/0!	0	0	0	169640000	714620	549800	0	0	0	7	0	0	0	9
P12273	Prolactin-inducible protein	PIP	6	6	43.8	16572	1147600000	3499700	325940000	142140000	69355000	27597000	123920000	19.8174	0.084669	0.871817	1860300	57653000	30944000	18691000	8496400	18065000	0	7	4	2	0	4	24
P22735;P22735-2	Protein-glutamine gamma-glutamyltransferase K	TGM1	12	12	19.2	89786	1108700000	86831000	145430000	62798000	55835000	299090000	190290000	0.643031	2.05659	3.03019	17459000	20440000	10755000	10437000	52337000	63643000	3	4	1	2	10	7	32
P04406;P04406-2;O14556	Glyceraldehyde-3-phosphate dehydrogenase	GAPDH	8	8	29.3	36053	1100500000	64783000	183450000	112590000	108940000	114530000	82175000	1.68161	0.624312	0.729861	20934000	32515000	34818000	21739000	19167000	25461000	2	5	5	2	3	3	30
P15170-2;P15170-3;P15170;Q8IYD1	Eukaryotic peptide chain release factor GTP-binding subunit ERF3A;Eukaryotic peptide chain release factor GTP-binding subunit ERF3B	GSPT1;GSPT2	8	8	11.9	68.6	1090000000	106140000	108790000	221680000	223480000	150720000	147160000	2.10552	1.38542	0.66384	27561000	26288000	29960000	37634000	29695000	28711000	3	3	4	5	5	3	26
Q12888;Q12888-3;Q12888-2	Tumor suppressor p53-binding protein 1	TP53BP1	2	2	2	213.57	1087000000	0	0	0	0	0	0	#DIV/0!	#DIV/0!	#DIV/0!	0	0	0	0	0	0	0	0	0	0	0	0	3
Q8TDD1;Q8TDD1-2	ATP-dependent RNA helicase DDX54	DDX54	13	13	16	98594	1079900000	5582200	88097000	37060000	523090000	194590000	228480000	93.7068	2.20882	6.16514	957400	10903000	4616600	117870000	45047000	46252000	0	2	0	13	7	8	30
P31944	Caspase-14;Caspase-14 subunit p17, mature form;Caspase-14 subunit p10, mature form;Caspase-14 subunit p20, intermediate form;Caspase-14 subunit p8, intermediate form	CASP14	4	4	17.8	27679	993370000	39331000	47127000	82183000	48432000	51456000	52663000	1.2314	1.09186	0.640802	7465100	7436900	9640000	9716400	8972500	7687900	2	2	3	2	1	2	21
P38646	Stress-70 protein, mitochondrial	HSPA9	13	13	23.9	73.68	979530000	30125000	0	0	0	0	0	0	#DIV/0!	#DIV/0!	19586000	0	0	0	0	0	2	0	0	0	0	0	37
P31151;Q86SG5	Protein S100-A7;Protein S100-A7A	S100A7;S100A7A	2	2	21.8	11471	965860000	91990000	154110000	160320000	134330000	105800000	139990000	1.46027	0.686523	0.873191	16734000	21800000	18103000	22945000	13437000	19713000	3	3	3	4	3	4	27
Q00839-2;Q00839	Heterogeneous nuclear ribonucleoprotein U	HNRNPU	11	11	15.5	88979	964040000	88658000	162360000	124370000	227360000	110980000	87416000	2.56446	0.683543	0.70287	31027000	27045000	15797000	52518000	18731000	15427000	2	5	1	7	3	1	25
Q5T749	Keratinocyte proline-rich protein	KPRP	10	10	15.9	64135	920730000	93205000	38274000	76593000	42834000	81747000	59167000	0.459568	2.13584	0.772486	23845000	8915400	14889000	11182000	16942000	13725000	3	1	2	0	2	1	29
O94776;O94776-2;Q13330-2;Q9BTC8-2;Q9BTC8;Q13330-3;Q13330	Metastasis-associated protein MTA2	MTA2	14	14	22.9	75022	915270000	12473000	0	0	0	0	0	0	#DIV/0!	#DIV/0!	11291000	0	0	0	0	0	1	0	0	0	0	0	29
P41250	Glycine--tRNA ligase	GARS	11	11	16.6	83165	915030000	52708000	199990000	157550000	166690000	165230000	86343000	3.16252	0.826191	0.548036	13712000	24802000	29341000	26839000	22030000	17635000	2	8	6	6	4	3	36
P07355;P07355-2;A6NMY6	Annexin A2;Putative annexin A2-like protein	ANXA2;ANXA2P2	7	7	21.2	38604	866090000	58480000	136480000	224730000	96595000	99459000	79821000	1.65176	0.728744	0.355186	13203000	19282000	26573000	21815000	16074000	14011000	4	6	6	3	3	2	31
P05976-2;P05976;P12829	Myosin light chain 1/3, skeletal muscle isoform	MYL1	3	3	18.7	16684	817320000	455890000	0	0	0	0	0	0	#DIV/0!	#DIV/0!	85536000	0	0	0	0	0	3	0	0	0	0	0	6
P05089;P05089-2;P05089-3	Arginase-1	ARG1	8	8	31.4	34735	798030000	50131000	157620000	153690000	133440000	132290000	84272000	2.66183	0.839297	0.548325	16163000	23272000	23581000	31387000	22120000	18923000	3	5	5	5	2	4	27
Q6P5S2	Protein LEG1 homolog	LEG1	4	4	13.6	37926	785220000	8198800	158930000	389410000	10227000	0	6409600	1.24738	0	0.0164598	1194800	16572000	69121000	1261800	0	944580	0	2	4	0	0	0	9
P11586	C-1-tetrahydrofolate synthase, cytoplasmic;Methylenetetrahydrofolate dehydrogenase;Methenyltetrahydrofolate cyclohydrolase;Formyltetrahydrofolate synthetase;C-1-tetrahydrofolate synthase, cytoplasmic, N-terminally processed	MTHFD1	10	10	12.3	101.56	776900000	114940000	106190000	150770000	125650000	81917000	83214000	1.09318	0.771419	0.551927	18931000	16949000	17261000	22500000	14211000	15102000	6	5	6	4	2	2	31
Q9Y4F9-2;Q9Y4F9	Protein FAM65B	FAM65B	1	1	1.5	65691	760100000	78437000	145460000	0	0	195380000	0	0	1.34319	#DIV/0!	9218800	27055000	0	0	40774000	0	0	1	1	1	1	1	9
P55786;P55786-2;A6NEC2;A6NEC2-2;A6NEC2-3	Puromycin-sensitive aminopeptidase;Puromycin-sensitive aminopeptidase-like protein	NPEPPS;NPEPPSL1	10	10	11.5	103.28	735680000	41245000	180520000	152310000	94301000	127990000	107050000	2.28636	0.709007	0.702843	15767000	24009000	23989000	19182000	21199000	21587000	0	6	8	2	5	1	23
Q9UGM3-9;Q9UGM3-4;Q9UGM3-8;Q9UGM3-2;Q9UGM3-5;Q9UGM3-3;Q9UGM3;Q9UGM3-7;Q9UGM3-6	Deleted in malignant brain tumors 1 protein	DMBT1	4	4	4.9	124.45	722310000	30278000	165500000	179900000	10706000	9911100	14061000	0.35359	0.0598858	0.0781601	6805300	31197000	27524000	1652800	1345400	1818500	1	1	4	0	0	0	10
Q5T6F2;Q5T6F2-2	Ubiquitin-associated protein 2	UBAP2	9	9	9.7	117.11	700760000	162920000	91448000	100820000	62687000	64722000	92999000	0.384772	0.707746	0.922426	27183000	15972000	17148000	14317000	17067000	20236000	8	5	3	0	2	1	25
O95757	Heat shock 70 kDa protein 4L	HSPA4L	8	6	12	94511	646140000	60813000	96484000	156190000	72481000	78788000	89757000	1.19187	0.816591	0.574665	15341000	18065000	21673000	19771000	17560000	15366000	1	4	3	2	4	1	21
Q13263-2;Q13263	Transcription intermediary factor 1-beta	TRIM28	8	8	14.2	79473	631650000	84409000	101280000	141540000	55875000	83913000	65676000	0.661955	0.828525	0.46401	21768000	14727000	16218000	13616000	15998000	13749000	2	2	4	2	1	2	17
Q96P63;Q96P63-2	Serpin B12	SERPINB12	5	5	13.6	46276	627710000	32884000	72037000	101150000	98550000	109260000	120750000	2.9969	1.51672	1.19377	8458000	15001000	12796000	19373000	19570000	19430000	2	4	3	5	5	5	29
P0DOX5;P01857	Ig gamma-1 chain C region	IGHG1	4	2	11.1	48986	620180000	9697200	124380000	158010000	21729000	45850000	85014000	2.24075	0.368628	0.538029	2701100	20616000	19034000	3360100	7419400	14680000	0	4	3	0	2	4	18
P49588;P49588-2	Alanine--tRNA ligase, cytoplasmic	AARS	6	6	7	106.81	620150000	42254000	108590000	135150000	84959000	110500000	105190000	2.01067	1.01759	0.77832	8509900	19659000	12953000	13680000	17991000	16189000	1	5	2	2	3	1	14
P0DMV8-2;P0DMV9;P0DMV8	Heat shock 70 kDa protein 1A;Heat shock 70 kDa protein 1B	HSPA1A;HSPA1B	10	3	20.6	63936	617960000	33652000	32601000	160880000	0	26652000	30179000	0	0.817521	0.187587	9868100	14749000	18627000	0	6835500	9440000	2	2	6	0	1	1	27
P0DOY3;P0DOY2;P0CF74;A0M8Q6	Ig lambda-6 chain C region;Ig lambda-7 chain C region	IGLC6;IGLC7	4	2	55.7	11265	608530000	44955000	112520000	33415000	0	0	12220000	0	0	0.365704	8474100	8742700	8258700	0	0	5063800	2	2	0	0	0	0	14
P80188-2;P80188	Neutrophil gelatinase-associated lipocalin	LCN2	4	4	23.2	22457	606210000	4439100	39518000	105310000	0	0	3956900	0	0	0.0375738	4005300	9077400	61597000	0	0	3448400	0	0	3	0	0	0	6
P12883	Myosin-7	MYH7	18	0	9.4	223.09	580480000	296810000	0	0	0	0	0	0	#DIV/0!	#DIV/0!	72281000	0	0	0	0	0	2	0	0	0	0	0	5
P62805	Histone H4	HIST1H4A	5	5	50.5	11367	569820000	19661000	310300000	20814000	9003600	9127700	0	0.457942	0.0294157	0	4265900	47083000	5430900	2301100	2031000	0	0	4	1	0	0	0	11
O14983-2;O14983;O14983-3;P16615-5;P16615-2;P16615-3;P16615;P16615-4;Q93084-4;Q93084-2;Q93084-3;Q93084-7;Q93084;Q93084-6;Q93084-5	Sarcoplasmic/endoplasmic reticulum calcium ATPase 1;Sarcoplasmic/endoplasmic reticulum calcium ATPase 2	ATP2A1;ATP2A2	14	14	15.4	109.28	561670000	214470000	4517700	0	0	0	10926000	0	0	#DIV/0!	109300000	2564600	0	0	0	4249700	7	0	0	0	0	0	18
P00738-2;P00738;P00739;P00739-2	Haptoglobin;Haptoglobin alpha chain;Haptoglobin beta chain;Haptoglobin-related protein	HP;HPR	8	8	22.2	38451	544990000	3302400	159160000	5782400	1907100	0	0	0.577489	0	0	309030	24060000	326410	221330	0	0	0	3	0	0	0	0	11
P06733;P06733-2	Alpha-enolase	ENO1	5	4	16.4	47168	526430000	35630000	58569000	213180000	43748000	35596000	97806000	1.22784	0.607762	0.458795	10703000	10085000	38658000	6214400	5852700	11733000	1	2	4	0	0	1	10
Q9BZJ4-2;Q9BZJ4	Solute carrier family 25 member 39	SLC25A39	1	1	3.4	38564	516910000	0	0	0	0	95699000	75614000	#DIV/0!	#DIV/0!	#DIV/0!	0	0	0	0	0	14889000	0	0	0	0	0	0	0
REV__Q9H2G2-2;REV__Q9H2G2			1	1	0	138.99	510450000	0	85109000	14383000	28856000	32755000	65428000	#DIV/0!	0.384859	4.54898	0	14356000	3983200	3470700	8202000	13112000	0	0	0	1	0	0	2
Q16531;Q16531-2	DNA damage-binding protein 1	DDB1	8	8	7.8	126.97	486790000	31986000	93769000	89782000	97468000	79795000	91237000	3.04721	0.850974	1.01621	8141200	15528000	12500000	25019000	12979000	15082000	0	3	3	4	3	2	15
Q93009-3;Q93009	Ubiquitin carboxyl-terminal hydrolase 7	USP7	8	8	8.2	126.27	467380000	14312000	107050000	69713000	83597000	49350000	62820000	5.84104	0.461	0.901123	5813900	13709000	15142000	9638200	10051000	18765000	0	5	3	2	1	1	15
P07942	Laminin subunit beta-1	LAMB1	1	1	0.7	198.04	463250000	33110000	56467000	45463000	19395000	0	39137000	0.585775	0	0.860854	7785200	7339800	5494300	3920900	0	6059600	1	0	0	0	0	0	4
P01591	Immunoglobulin J chain	IGJ	3	3	17	18098	457390000	0	261850000	26682000	0	0	0	#DIV/0!	0	0	0	38536000	7914700	0	0	0	0	3	1	0	0	0	8
P20061	Transcobalamin-1	TCN1	4	4	10.9	48206	453170000	81815000	142980000	24322000	0	0	0	0	0	0	18092000	21119000	8640500	0	0	0	3	3	1	0	0	0	16
P78347-2;P78347-4;P78347-3;P78347;P78347-5;Q86UP8-3;Q86UP8;Q6EKJ0	General transcription factor II-I	GTF2I	9	9	10.6	107.97	450880000	0	101780000	63083000	62620000	46154000	62961000	#DIV/0!	0.453468	0.998066	0	12640000	11532000	11764000	10355000	12246000	0	2	1	0	1	0	13
Q96A32	Myosin regulatory light chain 2, skeletal muscle isoform	MYLPF	7	7	40.8	19014	448210000	160590000	0	0	0	0	0	0	#DIV/0!	#DIV/0!	34199000	0	0	0	0	0	5	0	0	0	0	0	10
Q9HC84;Q02817;P98088	Mucin-5B	MUC5B	8	8	2.3	596.33	435900000	42973000	134880000	27763000	0	0	0	0	0	0	15526000	18990000	6425000	0	0	0	1	6	0	0	0	0	16
O43707;O43707-2;O43707-3;Q9H254-2;Q9H254-4;Q9H254	Alpha-actinin-4	ACTN4	9	5	12.1	104.85	434010000	36305000	66442000	84139000	70652000	46902000	78310000	1.94607	0.705909	0.930722	9666000	16020000	8575400	13261000	14809000	13392000	1	3	3	3	3	2	18
P10599;P10599-2	Thioredoxin	TXN	4	4	34.3	11737	427170000	22962000	43052000	56488000	23350000	38979000	45698000	1.0169	0.905393	0.808986	5193200	7691600	8653700	5388200	8151000	9702500	1	1	1	1	1	1	13
Q16378	Proline-rich protein 4	PRR4	3	3	35.8	15097	422580000	7317000	143490000	5666900	4983400	0	0	0.681071	0	0	732030	23203000	478630	585240	0	0	0	2	0	0	0	0	7
Q99879;Q99877;Q93079;Q5QNW6;Q16778;P62807;P58876;P33778;P23527;P06899;O60814;Q5QNW6-2;Q99880;P57053;Q8N257;Q96A08;Q6DRA6;Q6DN03	Histone H2B type 1-M;Histone H2B type 1-N;Histone H2B type 1-H;Histone H2B type 2-F;Histone H2B type 2-E;Histone H2B type 1-C/E/F/G/I;Histone H2B type 1-D;Histone H2B type 1-B;Histone H2B type 1-O;Histone H2B type 1-J;Histone H2B type 1-K;Histone H2B type 1-L;Histone H2B type F-S;Histone H2B type 3-B;Histone H2B type 1-A	HIST1H2BM;HIST1H2BN;HIST1H2BH;HIST2H2BF;HIST2H2BE;HIST1H2BC;HIST1H2BD;HIST1H2BB;HIST1H2BO;HIST1H2BJ;HIST1H2BK;HIST1H2BL;H2BFS;HIST3H2BB;HIST1H2BA	5	5	43.7	13989	418190000	11972000	255220000	16514000	9736500	2017900	5304800	0.813273	0.00790651	0.32123	1493800	46630000	1435100	1344200	420380	807080	0	2	0	0	0	0	6
O94979-6;O94979-3;O94979-10;O94979-4;O94979-9;O94979-2;O94979;O94979-8;O94979-5;O94979-7	Protein transport protein Sec31A	SEC31A	5	5	5.6	117.67	415590000	35525000	72977000	101580000	52958000	68433000	70349000	1.49072	0.937734	0.692548	9172600	11690000	12689000	10592000	12588000	11393000	1	1	3	0	2	0	8
Q14247-3;Q14247;Q14247-2	Src substrate cortactin	CTTN	5	5	9.6	57466	406810000	48241000	74902000	58644000	35650000	66877000	47677000	0.738998	0.89286	0.81299	12339000	13524000	9528700	10752000	12727000	8661300	2	4	2	2	3	2	20
P14735;P14735-2	Insulin-degrading enzyme	IDE	6	6	5.7	117.97	405010000	24237000	57685000	72319000	35982000	51732000	48657000	1.48459	0.896802	0.672811	5991200	7888200	7804300	8494800	7549800	6518900	0	3	3	1	3	1	15
P04083	Annexin A1	ANXA1	6	6	23.4	38714	397450000	0	35334000	74880000	127610000	10214000	2606900	#DIV/0!	0.28907	0.0348144	0	5204600	17230000	7767500	3578600	2696200	0	0	3	0	0	0	11
P02810	Salivary acidic proline-rich phosphoprotein 1/2;Salivary acidic proline-rich phosphoprotein 1/2;Salivary acidic proline-rich phosphoprotein 3/4;Peptide P-C	PRH1	3	3	25.9	17016	397380000	4514300	290730	544490	117600	0	4181300	0.0260506	0	7.6793	2107600	146170	173530	87174	0	344710	1	0	1	0	0	1	8
P11055;A7E2Y1	Myosin-3	MYH3	29	2	13.3	223.9	389940000	14554000	0	0	0	0	5380000	0	#DIV/0!	#DIV/0!	9339600	0	0	0	0	1123400	2	0	0	0	0	0	4
Q92736;Q92736-2;P21817-3;P21817-2;P21817	Ryanodine receptor 2	RYR2	3	3	0.7	564.56	388540000	0	0	25596000	7198500	25521000	29669000	#DIV/0!	#DIV/0!	1.15913	0	0	4501800	3648100	10914000	6671600	0	0	2	1	1	1	7
P05023-3;P05023-4;P05023;P05023-2;P13637;P50993;P13637-2;P13637-3	Sodium/potassium-transporting ATPase subunit alpha-1;Sodium/potassium-transporting ATPase subunit alpha-3;Sodium/potassium-transporting ATPase subunit alpha-2	ATP1A1;ATP1A3;ATP1A2	4	4	5.3	109.55	384120000	26164000	59142000	80189000	38359000	64491000	49808000	1.4661	1.09044	0.621133	4615400	6265700	6517400	6823300	6749300	7481800	0	0	3	0	2	1	6
Q13867	Bleomycin hydrolase	BLMH	4	4	11.2	52562	382200000	20797000	70319000	97545000	74338000	19405000	75657000	3.57446	0.275957	0.775611	4988600	10955000	12282000	13546000	9473500	12899000	1	3	1	1	1	1	11
P01040	Cystatin-A;Cystatin-A, N-terminally processed	CSTA	4	4	50	11006	368980000	19251000	0	62966000	35521000	0	32540000	1.84515	#DIV/0!	0.516787	6814100	0	9769800	8504500	0	6647000	1	1	2	2	1	1	16
P22102;P22102-2	Trifunctional purine biosynthetic protein adenosine-3;Phosphoribosylamine--glycine ligase;Phosphoribosylformylglycinamidine cyclo-ligase;Phosphoribosylglycinamide formyltransferase	GART	7	7	7.8	107.77	358330000	26202000	45320000	62336000	75140000	48704000	68516000	2.86772	1.07467	1.09914	6779600	7237800	11174000	14723000	8148100	11730000	1	0	1	3	0	3	10
P11217;P11217-2;P11216;P06737-2;P06737	Glycogen phosphorylase, muscle form	PYGM	8	8	8.7	97091	355750000	132360000	5984600	7948100	5450600	7691200	8167800	0.0411801	1.28517	1.02764	32659000	257330	282220	292370	328450	344590	5	0	0	0	0	0	13
P17066;P48741	Heat shock 70 kDa protein 6;Putative heat shock 70 kDa protein 7	HSPA6;HSPA7	6	1	9.8	71027	339120000	28127000	27902000	42696000	13096000	18869000	0	0.465602	0.67626	0	6179700	4838800	6403400	3019900	3671800	0	1	1	1	1	1	1	10
REV__P40879			1	1	0	84504	329640000	0	0	0	0	10380000	21941000	#DIV/0!	#DIV/0!	#DIV/0!	0	0	0	0	1329700	1508600	0	0	0	0	2	1	5
O94763-2;O94763-4;O94763-3;O94763	Unconventional prefoldin RPB5 interactor 1	URI1	1	1	1.7	51246	323780000	0	0	0	0	0	0	#DIV/0!	#DIV/0!	#DIV/0!	0	0	0	0	0	0	0	0	0	0	0	0	2
P11142;P54652;P11142-2	Heat shock cognate 71 kDa protein;Heat shock-related 70 kDa protein 2	HSPA8;HSPA2	8	4	14.2	70897	322830000	9767200	11694000	0	0	0	0	0	0	#DIV/0!	5363200	5068500	0	0	0	0	1	2	0	0	0	0	17
O00410;O00410-3;O00410-2;O60518	Importin-5	IPO5	6	6	6.4	123.63	322070000	11046000	52387000	80577000	53199000	44280000	29668000	4.81613	0.845248	0.368194	9766300	7698700	9674700	12443000	7382900	6548900	0	1	3	1	0	1	9
P06732	Creatine kinase M-type;Creatine kinase M-type, N-terminally processed	CKM	5	5	17.8	43101	317730000	170450000	12567000	0	3814300	0	10002000	0.0223778	0	#DIV/0!	49157000	1672300	0	1540200	0	2564900	4	0	0	0	0	0	7
Q71DI3;Q16695;P84243;P68431;Q6NXT2	Histone H3.2;Histone H3.1t;Histone H3.3;Histone H3.1;Histone H3.3C	HIST2H3A;HIST3H3;H3F3A;HIST1H3A;H3F3C	2	2	10.3	15388	303040000	0	194860000	22185000	13787000	8078300	0	#DIV/0!	0.0414569	0	0	33551000	1679500	1666200	1231900	0	0	2	0	0	0	0	3
O95969	Secretoglobin family 1D member 2	SCGB1D2	2	2	23.3	9925	297820000	0	51643000	0	0	0	0	#DIV/0!	0	#DIV/0!	0	9487800	0	0	0	0	0	1	0	0	0	0	3
P04075;P04075-2	Fructose-bisphosphate aldolase A	ALDOA	6	6	12.9	39.42	297280000	113780000	0	10432000	5323900	0	0	0.0467912	#DIV/0!	0	27024000	0	1521300	1294300	0	0	3	0	0	0	0	0	8
P07339	Cathepsin D;Cathepsin D light chain;Cathepsin D heavy chain	CTSD	3	3	6.1	44552	294660000	8408700	63827000	61053000	28303000	43127000	59885000	3.36592	0.675686	0.980869	5646600	9333400	7178600	9109500	7171300	9200100	0	2	1	2	1	2	9
A0AVT1;A0AVT1-2;A0AVT1-4;A0AVT1-3	Ubiquitin-like modifier-activating enzyme 6	UBA6	5	5	5.2	117.97	294360000	22913000	57859000	45839000	50610000	43807000	57994000	2.20879	0.757134	1.26517	5945200	10175000	7383000	10654000	8287900	8445900	0	2	2	0	1	2	9
Q9BSI4-2;Q9BSI4	TERF1-interacting nuclear factor 2	TINF2	1	1	5.4	39444	287820000	30628000	46255000	0	0	39764000	43299000	0	0.859669	#DIV/0!	7181300	8561000	0	0	8257600	7412100	1	1	0	0	1	0	5
P55060-3;P55060;P55060-4	Exportin-2	CSE1L	6	6	6.8	107.78	275880000	9897100	49564000	37682000	48682000	53833000	42347000	4.91881	1.08613	1.1238	4195300	6326100	6945500	8818700	8397700	6752200	1	2	2	3	1	1	12
Q8IY81	pre-rRNA processing protein FTSJ3	FTSJ3	6	6	9.3	96557	274830000	0	13278000	9472700	100280000	42965000	108830000	#DIV/0!	3.2358	11.4888	0	2875400	2101700	24899000	5242200	21519000	0	0	0	4	0	4	8
Q71UI9-2;Q99878;Q96KK5;Q71UI9;P0C0S5;Q9BTM1;Q16777;Q93077;Q7L7L0;Q6FI13;P20671;P0C0S8;P04908;Q96QV6;P16104;Q9BTM1-2;Q71UI9-5;Q71UI9-3;Q71UI9-4;Q8IUE6	Histone H2A.V;Histone H2A type 1-J;Histone H2A type 1-H;Histone H2A.Z;Histone H2A.J;Histone H2A type 2-C;Histone H2A type 1-C;Histone H2A type 3;Histone H2A type 2-A;Histone H2A type 1-D;Histone H2A type 1;Histone H2A type 1-B/E;Histone H2A type 1-A;Histone H2AX;Histone H2A type 2-B	H2AFV;HIST1H2AJ;HIST1H2AH;H2AFZ;H2AFJ;HIST2H2AC;HIST1H2AC;HIST3H2A;HIST2H2AA3;HIST1H2AD;HIST1H2AG;HIST1H2AB;HIST1H2AA;H2AFX;HIST2H2AB	2	2	14	12146	260770000	13536000	67327000	15153000	10342000	17956000	29283000	0.764037	0.266698	1.93249	5343900	9268500	2135600	2205400	2454600	4111200	1	2	0	0	0	1	7
P13535	Myosin-8	MYH8	45	3	21.7	222.76	251580000	88077000	0	0	0	0	0	0	#DIV/0!	#DIV/0!	14248000	0	0	0	0	0	4	0	0	0	0	0	7
Q9NSE4	Isoleucine--tRNA ligase, mitochondrial	IARS2	5	5	6	113.79	251040000	20658000	31079000	59183000	44624000	44983000	45207000	2.16013	1.44738	0.763851	4495600	6814600	6330300	11268000	6944700	5904900	0	1	3	2	0	1	7
Q01469	Fatty acid-binding protein, epidermal	FABP5	3	3	18.5	15164	249400000	24203000	35081000	72606000	18675000	29155000	20534000	0.771599	0.831077	0.282814	6096700	4557700	7941900	3374500	6330700	2797200	1	1	3	1	2	1	11
REV__Q8WYA0;REV__Q8WYA0-3			2	2	0	79745	246680000	0	26353000	72872000	43809000	28241000	38648000	#DIV/0!	1.07164	0.530355	0	5781700	5193600	8596000	6340000	7460700	0	0	1	0	0	0	1
P04080	Cystatin-B	CSTB	3	3	45.9	11139	243320000	0	0	179950000	0	0	0	#DIV/0!	#DIV/0!	0	0	0	23519000	0	0	0	0	0	3	0	0	0	5
P61769	Beta-2-microglobulin;Beta-2-microglobulin form pI 5.3	B2M	2	2	16.8	13714	237390000	0	31684000	9498600	0	0	0	#DIV/0!	0	0	0	9483300	2458600	0	0	0	0	1	1	0	0	0	5
P10163	Basic salivary proline-rich protein 4;Protein N1;Glycosylated protein A;Peptide P-D	PRB4	4	3	15.8	31325	232070000	0	70386000	2433300	0	0	0	#DIV/0!	0	0	0	1308700	724740	0	0	0	0	3	0	0	0	0	6
O14980	Exportin-1	XPO1	6	6	6.6	123.38	224020000	3512600	48851000	64307000	36015000	16149000	22986000	10.2531	0.330577	0.357442	4699100	6247900	6569400	7755500	4238400	5527600	0	1	1	1	0	0	5
P13010	X-ray repair cross-complementing protein 5	XRCC5	4	4	6.1	82704	221720000	8919700	50673000	50704000	43093000	19179000	15238000	4.83122	0.378486	0.300529	12264000	5432100	3475800	3305900	7143000	4289100	1	1	2	2	1	0	9
P07737	Profilin-1	PFN1	3	3	31.4	15054	187380000	0	26154000	32252000	45277000	29632000	30881000	#DIV/0!	1.13298	0.957491	0	5308000	3532600	8053200	5984800	6145800	0	0	2	0	0	0	3
P45378-5;P45378-7;P45378-4;P45378-6;P45378-2;P45378-3;P45378;P13805-2;P13805-3;P13805	Troponin T, fast skeletal muscle;Troponin T, slow skeletal muscle	TNNT3;TNNT1	2	2	10.6	29121	181090000	55667000	0	0	0	0	0	0	#DIV/0!	#DIV/0!	16728000	0	0	0	0	0	1	0	0	0	0	0	4
P25205;P25205-2	DNA replication licensing factor MCM3	MCM3	4	4	4.8	90.98	175900000	7081800	27697000	56187000	31331000	18283000	27967000	4.42416	0.660108	0.497749	2828800	6099100	7116000	5095300	4236000	3960200	0	1	4	0	0	0	6
P36578	60S ribosomal protein L4	RPL4	4	4	9.4	47697	175260000	0	0	0	102110000	28058000	40126000	#DIV/0!	#DIV/0!	#DIV/0!	0	0	0	21569000	5014800	8933600	0	0	0	4	0	2	6
O75223;O75223-3	Gamma-glutamylcyclotransferase	GGCT	2	2	12.2	21007	175050000	7220000	32489000	41588000	25532000	25916000	30596000	3.53629	0.797685	0.735693	3465600	4293900	5021300	4498500	4269200	4521000	0	0	2	0	0	0	3
Q92900-2;Q92900	Regulator of nonsense transcripts 1	UPF1	4	4	4.7	123.03	172770000	19652000	51470000	31929000	26371000	16560000	16792000	1.3419	0.321741	0.525917	4164100	6072400	4308500	5178200	5317000	4756900	0	2	2	1	1	0	6
P14625;Q58FF3	Endoplasmin	HSP90B1	5	4	6.2	92468	168830000	4331000	45772000	22540000	18551000	37196000	21600000	4.28331	0.812637	0.958296	3003000	6557900	4033500	5134200	5588100	5105900	0	3	0	1	2	1	8
Q15843	NEDD8	NEDD8	1	1	17.3	90714	166900000	0	29491000	47425000	27951000	11170000	30590000	#DIV/0!	0.37876	0.645018	0	4696100	6114200	5726500	5184800	5633600	0	2	0	0	0	0	2
P55072	Transitional endoplasmic reticulum ATPase	VCP	5	5	7.3	89321	166150000	11721000	19482000	50112000	18525000	21704000	26660000	1.5805	1.11405	0.532008	3477500	4081000	4981000	5010000	4982900	3137900	2	2	1	1	1	1	10
Q96QA5	Gasdermin-A	GSDMA	2	2	4.9	49364	164980000	0	25042000	20207000	17902000	19436000	25158000	#DIV/0!	0.776136	1.24501	0	3584900	3275800	4462200	4088100	4454300	0	1	1	1	1	1	7
P26639;P26639-2	Threonine--tRNA ligase, cytoplasmic	TARS	3	3	3.9	83434	164110000	0	0	57607000	37951000	22421000	31197000	#DIV/0!	#DIV/0!	0.541549	0	0	7691400	6908800	6170600	5230400	0	0	2	2	0	0	4
Q13200-2;Q13200-3;Q13200	26S proteasome non-ATPase regulatory subunit 2	PSMD2	4	4	6.9	82193	156410000	10170000	28569000	41041000	16537000	28549000	21526000	1.62606	0.9993	0.5245	4707800	5323600	3883700	4663900	4199800	3701300	0	0	3	0	1	0	5
Q58FF8	Putative heat shock protein HSP 90-beta 2	HSP90AB2P	8	1	16.8	44348	154090000	0	62593000	0	34787000	30291000	26414000	#DIV/0!	0.483936	#DIV/0!	0	7441400	0	5148600	5345400	7104500	0	1	0	1	2	1	5
P31947-2;P31947;P62258-2;P31946-2;P27348;Q04917;P31946;P61981;P62258	14-3-3 protein sigma;14-3-3 protein epsilon;14-3-3 protein beta/alpha;14-3-3 protein beta/alpha, N-terminally processed;14-3-3 protein theta;14-3-3 protein eta;14-3-3 protein gamma;14-3-3 protein gamma, N-terminally processed	SFN;YWHAE;YWHAB;YWHAQ;YWHAH;YWHAG	4	2	18.5	24336	149900000	0	40266000	29484000	8731300	9463100	12381000	#DIV/0!	0.235015	0.419923	0	4125400	3831900	1858600	2316400	2665300	0	1	1	0	0	0	8
P21333-2;P21333;O75369-5;O75369-4;O75369-6;O75369-3;O75369-2;O75369-9;O75369;O75369-8;Q14315-2;Q14315	Filamin-A;Filamin-B;Filamin-C	FLNA;FLNB;FLNC	3	3	1.1	280.01	147710000	12260000	22106000	32882000	15132000	20152000	25625000	1.23426	0.911608	0.779302	4258700	3295800	4729200	2736600	3261000	4420300	1	1	2	0	0	2	7
O43143	Pre-mRNA-splicing factor ATP-dependent RNA helicase DHX15	DHX15	3	3	3.9	90932	147070000	16824000	28963000	27580000	23132000	17839000	22948000	1.37494	0.615924	0.832052	4194600	3678500	2945100	3618600	3098200	5316800	0	1	1	0	0	2	5
Q02878	60S ribosomal protein L6	RPL6	4	4	15.3	32728	138400000	0	10461000	7274600	75727000	7121200	18453000	#DIV/0!	0.680738	2.53663	0	1496600	1160600	19520000	1308000	2802600	0	0	0	4	0	1	5
Q9NVP1	ATP-dependent RNA helicase DDX18	DDX18	3	3	4.8	75406	135940000	4628500	57285000	10687000	42540000	13591000	0	9.19088	0.237252	0	1805200	6544200	3968000	5899000	2431600	0	0	2	0	1	0	0	4
Q14974;Q14974-2	Importin subunit beta-1	KPNB1	3	3	3.7	97169	131580000	0	8797000	40763000	32942000	18994000	19246000	#DIV/0!	2.15915	0.472144	0	3307000	4067400	4162700	3630200	4879500	0	0	3	2	1	1	7
Q9Y4L1;Q9Y4L1-2	Hypoxia up-regulated protein 1	HYOU1	3	3	3.8	111.33	130310000	15990000	31410000	20196000	11864000	31260000	19591000	0.741964	0.995224	0.970044	2870100	4609900	4167600	3960600	4673500	4383500	0	1	0	0	1	2	4
Q8N4F0	BPI fold-containing family B member 2	BPIFB2	3	3	8.5	49172	124280000	0	75901000	48377000	0	0	0	#DIV/0!	0	0	0	13134000	7284600	0	0	0	0	2	0	0	0	0	2
Q8N766-4;Q8N766-3;Q8N766-2;Q8N766	ER membrane protein complex subunit 1	EMC1	3	3	3.7	109.42	122220000	0	26943000	26312000	32228000	13198000	14584000	#DIV/0!	0.489849	0.554272	0	3513200	3395400	5918600	3375400	3774400	0	2	1	2	1	1	8
Q5TDH0;Q5TDH0-3;Q5TDH0-2	Protein DDI1 homolog 2	DDI2	5	1	9.5	44522	118510000	0	0	0	0	5271900	0	#DIV/0!	#DIV/0!	#DIV/0!	0	0	0	0	891770	0	0	0	0	0	0	0	4
Q71U36-2;Q9BQE3;Q71U36;P68363;Q9NY65-2;Q13748-2;P68366-2;P68366;Q9NY65;Q6PEY2;Q13748	Tubulin alpha-1A chain;Tubulin alpha-1C chain;Tubulin alpha-1B chain;Tubulin alpha-8 chain;Tubulin alpha-3C/D chain;Tubulin alpha-4A chain;Tubulin alpha-3E chain	TUBA1A;TUBA1C;TUBA1B;TUBA8;TUBA3C;TUBA4A;TUBA3E	2	2	5.5	46297	115410000	13516000	25692000	25475000	21966000	9667800	19091000	1.62518	0.376296	0.749401	4030800	3759500	3511000	3981700	3208200	3460100	0	1	2	1	0	0	4
P04040	Catalase	CAT	2	2	3.8	59755	109290000	9271000	12620000	36748000	34855000	0	15797000	3.75957	0	0.429874	2555400	2648800	3594900	7420100	0	4665200	0	0	1	1	1	0	3
Q9NZT1	Calmodulin-like protein 5	CALML5	3	3	32.9	15892	106660000	0	0	0	0	0	11149000	#DIV/0!	#DIV/0!	#DIV/0!	0	0	0	0	0	1932200	0	0	0	0	0	0	4
P02787	Serotransferrin	TF	4	4	5.6	77063	106100000	22649000	21730000	47482000	0	4842000	0	0	0.222826	0	3811100	2775700	7738000	0	2483100	0	0	0	3	0	0	0	4
P11021	78 kDa glucose-regulated protein	HSPA5	5	4	9.3	72332	105960000	0	0	5631900	0	0	0	#DIV/0!	#DIV/0!	0	0	0	2681900	0	0	0	0	0	0	0	0	0	6
P59535	Taste receptor type 2 member 40	TAS2R40	1	1	2.8	36811	105490000	21801000	0	0	0	0	0	0	#DIV/0!	#DIV/0!	4789700	0	0	0	0	0	1	0	0	0	0	0	4
Q9Y6A5	Transforming acidic coiled-coil-containing protein 3	TACC3	2	2	4.8	90359	103000000	6577200	10078000	18206000	29928000	19942000	12943000	4.55026	1.97877	0.710919	2185300	2403200	2146900	6315700	2511800	2902100	0	0	0	2	0	0	2
Q7L014	Probable ATP-dependent RNA helicase DDX46	DDX46	1	1	1	117.36	99824000	0	15283000	0	37231000	0	23017000	#DIV/0!	0	#DIV/0!	0	3028800	0	9011600	0	4757400	0	0	1	1	0	1	3
A0A0A0MRZ7;A0A075B6S6;A0A075B6S2;A0A075B6P5;A0A087WW87;P06310;P01615;P01614	Ig kappa chain V-II region RPMI 6410;Ig kappa chain V-II region FR;Ig kappa chain V-II region Cum	IGKV2D-26;IGKV2D-30;IGKV2D-29;IGKV2D-28;IGKV2-40	1	1	10.8	13297	97801000	0	32707000	0	0	0	0	#DIV/0!	0	#DIV/0!	0	5672100	0	0	0	0	0	1	0	0	0	0	2
Q9BZE4-2;Q9BZE4;Q9BZE4-3	Nucleolar GTP-binding protein 1	GTPBP4	4	4	6.3	68272	96527000	6211800	0	3807900	44547000	0	0	7.17135	#DIV/0!	0	1078800	0	803300	2897500	0	0	0	0	0	0	0	0	4
Q96HU1;Q96HU1-2	Small G protein signaling modulator 3	SGSM3	1	1	2.1	85353	93483000	0	0	75764000	0	0	0	#DIV/0!	#DIV/0!	0	0	0	11363000	0	0	0	0	0	1	0	0	0	2
Q58FF6	Putative heat shock protein HSP 90-beta 4	HSP90AB4P	6	1	8.9	58264	92245000	0	17922000	18302000	10839000	19242000	17845000	#DIV/0!	1.07365	0.97503	0	3085300	2865900	2481100	3525100	3378900	0	1	0	1	0	0	2
P14618-2;P14618;P14618-3	Pyruvate kinase PKM	PKM	2	2	4	58061	90747000	0	0	0	0	34750000	0	#DIV/0!	#DIV/0!	#DIV/0!	0	0	0	0	6339700	0	0	0	0	0	0	0	2
Q06830;P32119	Peroxiredoxin-1;Peroxiredoxin-2	PRDX1;PRDX2	2	2	11.1	22.11	90038000	0	0	0	0	0	15213000	#DIV/0!	#DIV/0!	#DIV/0!	0	0	0	0	0	3162300	0	0	0	0	0	0	2
P02585	Troponin C, skeletal muscle	TNNC2	4	3	28.8	18122	87483000	0	0	0	0	0	0	#DIV/0!	#DIV/0!	#DIV/0!	0	0	0	0	0	0	0	0	0	0	0	0	4
P04792	Heat shock protein beta-1	HSPB1	3	3	17.6	22782	87107000	5256200	11063000	10103000	0	0	0	0	0	0	2144300	3677200	2628900	0	0	0	0	1	0	0	0	0	5
Q96PZ0	Pseudouridylate synthase 7 homolog	PUS7	1	1	2.6	75035	86091000	0	0	30742000	0	0	27815000	#DIV/0!	#DIV/0!	0.904788	0	0	5975900	0	0	3105900	0	0	1	0	0	0	2
Q08380	Galectin-3-binding protein	LGALS3BP	2	2	3.6	65.33	85399000	0	0	0	0	0	0	#DIV/0!	#DIV/0!	#DIV/0!	0	0	0	0	0	0	0	0	0	0	0	0	2
P49915;P49915-2	GMP synthase [glutamine-hydrolyzing]	GMPS	4	4	5.9	76715	84074000	0	0	0	0	0	0	#DIV/0!	#DIV/0!	#DIV/0!	0	0	0	0	0	0	0	0	0	0	0	0	4
Q15459;Q15459-2	Splicing factor 3A subunit 1	SF3A1	2	2	4.5	88885	81614000	0	15815000	18356000	13941000	0	13732000	#DIV/0!	0	0.748093	0	3229200	3337200	3700700	0	3297400	0	1	0	0	0	0	3
Q08945	FACT complex subunit SSRP1	SSRP1	2	2	3.2	81074	80787000	0	19341000	28644000	5797000	8078200	3249400	#DIV/0!	0.417672	0.113441	0	3362100	3790600	1733100	1879300	1102000	0	1	1	0	1	0	4
P33176;O60282-2;O60282;Q12840	Kinesin-1 heavy chain;Kinesin heavy chain isoform 5C;Kinesin heavy chain isoform 5A	KIF5B;KIF5C;KIF5A	2	2	2	109.68	80412000	8485400	14744000	15443000	19293000	11291000	11155000	2.27367	0.765803	0.722334	2249900	2634900	2334800	3475500	2442500	2442200	0	0	1	0	0	0	1
P31025;Q5VSP4	Lipocalin-1;Putative lipocalin 1-like protein 1	LCN1;LCN1P1	3	3	16.5	19.25	79523000	0	13538000	0	8345000	7776500	0	#DIV/0!	0.57442	#DIV/0!	0	3283000	0	2300300	1959800	0	0	1	0	0	0	0	4
Q96SB4-4;Q96SB4;Q96SB4-3;Q9UPE1-2;Q9UPE1-3;Q9UPE1-4;Q9UPE1;P78362;P78362-2	SRSF protein kinase 1;SRSF protein kinase 3;SRSF protein kinase 2;SRSF protein kinase 2 N-terminal;SRSF protein kinase 2 C-terminal	SRPK1;SRPK3;SRPK2	2	2	3.1	72383	78235000	4184500	15790000	7966700	24645000	11627000	14022000	5.88959	0.736352	1.76008	1350100	1871300	1607800	5101800	3782600	1845400	0	0	0	2	1	0	3
P02814	Submaxillary gland androgen-regulated protein 3B;Peptide P-A;Peptide D1A	SMR3B	1	1	26.6	81875	75160000	0	0	0	0	0	0	#DIV/0!	#DIV/0!	#DIV/0!	0	0	0	0	0	0	0	0	0	0	0	0	4
Q13835-2;Q13835	Plakophilin-1	PKP1	2	2	3.6	80496	73179000	0	33414000	12474000	6387200	10333000	0	#DIV/0!	0.309242	0	0	4595400	2263500	2008300	2346500	0	0	2	0	0	0	0	2
P09211	Glutathione S-transferase P	GSTP1	1	1	5.2	23356	71289000	0	0	42533000	6361700	4926300	0	#DIV/0!	#DIV/0!	0	0	0	6971100	1400600	1054700	0	0	0	1	0	0	0	2
Q13310-2;Q13310;Q13310-3	Polyadenylate-binding protein 4	PABPC4	2	1	3.5	69578	67277000	0	0	0	0	0	0	#DIV/0!	#DIV/0!	#DIV/0!	0	0	0	0	0	0	0	0	0	0	0	0	4
O00267-2;O00267	Transcription elongation factor SPT5	SUPT5H	2	2	2.7	120.5	67070000	0	6878100	26419000	12242000	0	8215800	#DIV/0!	0	0.310981	0	2123600	2430500	2532600	0	2880000	0	2	1	0	1	1	6
P53396-2;P53396;P53396-3	ATP-citrate synthase	ACLY	3	3	3.5	119.77	65195000	12085000	8460600	20401000	16338000	0	7910500	1.35192	0	0.387751	2022100	2376600	2368400	3291300	0	2448700	1	0	1	2	0	0	4
P31939-2;P31939	Bifunctional purine biosynthesis protein PURH;Phosphoribosylaminoimidazolecarboxamide formyltransferase;IMP cyclohydrolase	ATIC	1	1	2.2	64523	63996000	0	0	42332000	0	0	21664000	#DIV/0!	#DIV/0!	0.511764	0	0	6348700	0	0	4265800	0	0	1	0	0	1	2
P60174-4;P60174-1;P60174	Triosephosphate isomerase	TPI1	2	2	12	17958	61180000	12653000	0	20720000	0	0	0	0	#DIV/0!	0	3097600	0	3462600	0	0	0	2	0	1	0	0	0	4
P27816-2;P27816-6;P27816	Microtubule-associated protein 4	MAP4	1	1	1.3	102.9	60341000	0	5730000	13069000	13378000	9838500	13084000	#DIV/0!	1.71702	1.00115	0	1128000	1774100	3386100	2101500	2128800	0	0	0	1	1	0	2
Q13509-2;P07437;P04350;Q9BVA1;Q13885;P68371;Q13509	Tubulin beta-3 chain;Tubulin beta chain;Tubulin beta-4A chain;Tubulin beta-2B chain;Tubulin beta-2A chain;Tubulin beta-4B chain	TUBB3;TUBB;TUBB4A;TUBB2B;TUBB2A;TUBB4B	1	1	2.6	42432	60012000	11994000	13395000	6834900	8643900	7228400	11917000	0.720685	0.539634	1.74355	0	0	0	0	0	2346500	0	0	0	0	0	0	0
Q9ULW0;Q9ULW0-2	Targeting protein for Xklp2	TPX2	3	3	3.7	85652	57746000	9138800	10703000	6887100	8787400	4520700	8342400	0.961549	0.422377	1.21131	1720100	2083100	1104300	1730600	992240	1504600	0	1	0	0	0	0	3
Q96AE4;Q96AE4-2	Far upstream element-binding protein 1	FUBP1	2	2	3.3	67.56	56440000	0	0	0	0	0	0	#DIV/0!	#DIV/0!	#DIV/0!	0	0	0	0	0	0	0	0	0	0	0	0	5
Q9H521	Putative uncharacterized protein LOC645739		1	1	13.9	93216	55672000	0	55672000	0	0	0	0	#DIV/0!	0	#DIV/0!	0	9654800	0	0	0	0	0	0	0	0	0	0	0
P80511	Protein S100-A12;Calcitermin	S100A12	2	2	16.3	10575	55656000	0	0	0	0	0	0	#DIV/0!	#DIV/0!	#DIV/0!	0	0	0	0	0	0	0	0	0	0	0	0	2
Q07020-2;Q07020	60S ribosomal protein L18	RPL18	3	3	22.6	18091	54563000	0	0	0	32545000	3922000	13006000	#DIV/0!	#DIV/0!	#DIV/0!	0	0	0	6628700	1368600	2091600	0	0	0	3	0	0	3
P27482	Calmodulin-like protein 3	CALML3	3	2	23.5	16891	54354000	0	41077000	13277000	0	0	0	#DIV/0!	0	0	0	6520900	2594100	0	0	0	0	1	0	0	0	0	1
P48788-2;P48788	Troponin I, fast skeletal muscle	TNNI2	1	1	7.1	21354	52230000	33835000	0	0	0	0	0	0	#DIV/0!	#DIV/0!	7433700	0	0	0	0	0	1	0	0	0	0	0	2
Q99460-2;Q99460	26S proteasome non-ATPase regulatory subunit 1	PSMD1	2	2	2.6	102.26	51797000	2975900	9454000	11492000	9077300	11199000	7598200	3.05027	1.18458	0.661173	0	0	0	0	0	1496100	0	0	1	0	0	0	1
P43243;P43243-2	Matrin-3	MATR3	2	2	3.2	94622	51026000	19216000	9838000	9102200	7691400	0	5179200	0.40026	0	0.569005	2152300	2190800	1815900	2233600	0	1693700	1	0	1	0	0	0	2
Q0VDD8;Q0VDD8-4	Dynein heavy chain 14, axonemal	DNAH14	2	2	0.7	399.89	50962000	0	0	0	0	0	0	#DIV/0!	#DIV/0!	#DIV/0!	0	0	0	0	0	0	0	0	0	0	0	0	1
Q14444-2;Q14444	Caprin-1	CAPRIN1	3	3	4.9	76861	46296000	6101500	0	0	0	7920100	0	0	#DIV/0!	#DIV/0!	0	0	0	0	0	0	1	0	0	0	0	0	3
P0DOX6;P01871;P01871-2;P04220	Ig mu chain C region;Ig mu heavy chain disease protein	IGHM	3	3	6.6	63371	45604000	0	0	0	0	0	0	#DIV/0!	#DIV/0!	#DIV/0!	0	0	0	0	0	0	0	0	0	0	0	0	3
Q8IWX8	Calcium homeostasis endoplasmic reticulum protein	CHERP	2	2	2.4	103.7	44262000	0	10210000	11552000	7005100	6232600	0	#DIV/0!	0.610441	0	0	1770600	1732600	1615300	1212800	0	0	1	1	1	0	1	5
P62424	60S ribosomal protein L7a	RPL7A	1	1	4.9	29995	43146000	0	10389000	4198500	13511000	7971100	7076100	#DIV/0!	0.767263	1.68539	0	1386000	819370	3781100	1286000	1218800	0	0	0	1	0	0	1
Q96JB1-2;Q96JB1	Dynein heavy chain 8, axonemal	DNAH8	1	1	0.2	510.44	39872000	0	0	0	0	0	0	#DIV/0!	#DIV/0!	#DIV/0!	0	0	0	0	0	0	0	0	0	0	0	0	1
Q9UNF1-2;Q9UNF1	Melanoma-associated antigen D2	MAGED2	2	2	2.6	63167	39104000	0	0	0	1939000	0	0	#DIV/0!	#DIV/0!	#DIV/0!	0	0	0	820570	0	0	0	0	0	0	0	0	3
P00568	Adenylate kinase isoenzyme 1	AK1	2	2	12.9	21635	38510000	11510000	0	0	0	0	0	0	#DIV/0!	#DIV/0!	3731700	0	0	0	0	0	1	0	0	0	0	0	3
Q86SJ6;Q86SJ6-2	Desmoglein-4	DSG4	3	2	3.1	113.82	38407000	0	38407000	0	0	0	0	#DIV/0!	0	#DIV/0!	0	6660600	0	0	0	0	0	2	0	0	0	0	2
P17812-2;P17812;Q9NRF8	CTP synthase 1;CTP synthase 2	CTPS1;CTPS2	2	2	6.1	41.22	38278000	2741900	0	0	0	0	0	0	#DIV/0!	#DIV/0!	0	0	0	0	0	0	0	0	0	0	0	0	1
Q8TAX7	Mucin-7	MUC7	2	2	5	39158	38184000	0	0	0	0	0	0	#DIV/0!	#DIV/0!	#DIV/0!	0	0	0	0	0	0	0	0	0	0	0	0	2
Q8TF66;Q8TF66-2	Leucine-rich repeat-containing protein 15	LRRC15	3	3	6.7	64365	32496000	0	32496000	0	0	0	0	#DIV/0!	0	#DIV/0!	0	5635500	0	0	0	0	0	3	0	0	0	0	3
P54886-2;P54886	Delta-1-pyrroline-5-carboxylate synthase;Glutamate 5-kinase;Gamma-glutamyl phosphate reductase	ALDH18A1	1	1	1.5	87088	30252000	0	0	12643000	11329000	6280000	0	#DIV/0!	#DIV/0!	0	0	0	1644200	2766300	1320000	0	0	0	0	1	0	0	1
P24158	Myeloblastin	PRTN3	1	1	4.7	27807	29911000	0	0	0	0	0	0	#DIV/0!	#DIV/0!	#DIV/0!	0	0	0	0	0	0	0	0	0	0	0	0	2
Q92922;Q8TAQ2-2;Q8TAQ2-3;Q8TAQ2	SWI/SNF complex subunit SMARCC1;SWI/SNF complex subunit SMARCC2	SMARCC1;SMARCC2	1	1	1.1	122.87	28723000	3873100	14691000	10159000	0	0	0	0	0	0	0	0	1523600	0	0	0	0	0	0	0	0	0	0
P01860;P01859;P01861	Ig gamma-3 chain C region;Ig gamma-2 chain C region;Ig gamma-4 chain C region	IGHG3;IGHG2;IGHG4	3	1	8.8	41287	27713000	0	5522900	10752000	2696300	0	5382500	#DIV/0!	0	0.500605	0	866690	1841000	698280	0	911680	0	0	1	0	0	0	1
Q6UWP8	Suprabasin	SBSN	2	2	15.3	60.54	27235000	892700	0	0	0	0	0	0	#DIV/0!	#DIV/0!	0	0	0	0	0	0	0	0	0	0	0	0	3
Q86WA8-2;Q86WA8	Lon protease homolog 2, peroxisomal	LONP2	1	1	1.7	89659	25559000	0	0	0	0	0	0	#DIV/0!	#DIV/0!	#DIV/0!	0	0	0	0	0	0	0	0	0	0	0	0	1
Q9Y243-2;Q9Y243	RAC-gamma serine/threonine-protein kinase	AKT3	1	1	2.4	54031	25477000	0	0	0	0	0	0	#DIV/0!	#DIV/0!	#DIV/0!	0	0	0	0	0	0	0	0	0	0	0	0	0
O00429-7;O00429-4;O00429-5;O00429-3;O00429-2;O00429;O00429-8;O00429-6	Dynamin-1-like protein	DNM1L	1	1	2.4	60008	24504000	0	8075500	5001100	5192300	0	3074100	#DIV/0!	0	0.614685	0	1189400	870450	1099800	0	781970	0	0	0	0	0	0	1
P08195-2;P08195-3;P08195;P08195-4	4F2 cell-surface antigen heavy chain	SLC3A2	3	3	7	57944	24280000	4910800	10506000	8863600	0	0	0	0	0	0	1078900	1821900	0	0	0	0	0	1	1	0	0	0	3
P13929-3;P13929-2;P13929;P09104-2;P09104	Beta-enolase	ENO3	3	2	10	42248	23960000	0	0	0	0	0	0	#DIV/0!	#DIV/0!	#DIV/0!	0	0	0	0	0	0	0	0	0	0	0	0	2
P25815	Protein S100-P	S100P	1	1	13.7	10.4	23379000	0	0	0	0	0	0	#DIV/0!	#DIV/0!	#DIV/0!	0	0	0	0	0	0	0	0	0	0	0	0	1
P40222	Alpha-taxilin	TXLNA	2	2	3.3	61.89	22725000	0	3721500	0	0	0	0	#DIV/0!	0	#DIV/0!	0	923620	0	0	0	0	0	0	0	0	0	0	2
P0DOX8;P0CG04;B9A064	Ig lambda-1 chain C regions;Immunoglobulin lambda-like polypeptide 5	IGLC1;IGLL5	3	1	22.7	22.83	22406000	0	0	0	0	0	0	#DIV/0!	#DIV/0!	#DIV/0!	0	0	0	0	0	0	0	0	0	0	0	0	1
Q15517	Corneodesmosin	CDSN	1	1	3.4	51522	20409000	0	0	0	0	0	0	#DIV/0!	#DIV/0!	#DIV/0!	0	0	0	0	0	0	0	0	0	0	0	0	1
P06753;P06753-4;P06753-3;P06753-6;P06753-5;P06753-2;P06753-7	Tropomyosin alpha-3 chain	TPM3	6	1	15.4	32.95	20380000	20380000	0	0	0	0	0	0	#DIV/0!	#DIV/0!	4477500	0	0	0	0	0	1	0	0	0	0	0	1
Q00872-5;Q00872-3;Q00872-9;Q00872-8;Q00872-7;Q14324;Q00872;Q00872-10;Q00872-2;Q00872-4;Q00872-6	Myosin-binding protein C, slow-type;Myosin-binding protein C, fast-type	MYBPC1;MYBPC2	1	1	1	126.39	19163000	11995000	0	0	0	0	0	0	#DIV/0!	#DIV/0!	2635300	0	0	0	0	0	1	0	0	0	0	0	2
Q96GQ7	Probable ATP-dependent RNA helicase DDX27	DDX27	3	3	4	89834	16564000	0	0	0	0	0	0	#DIV/0!	#DIV/0!	#DIV/0!	0	0	0	0	0	0	0	0	0	0	0	0	3
Q9UBG3	Cornulin	CRNN	2	2	8.3	53533	16386000	0	0	0	0	0	0	#DIV/0!	#DIV/0!	#DIV/0!	0	0	0	0	0	0	0	0	0	0	0	0	2
O00571-2;O15523-2;O15523;O00571	ATP-dependent RNA helicase DDX3X;ATP-dependent RNA helicase DDX3Y	DDX3X;DDX3Y	1	1	1.7	71354	16310000	0	0	0	0	0	0	#DIV/0!	#DIV/0!	#DIV/0!	0	0	0	0	0	0	0	0	0	0	0	0	1
Q8WZ42-3;Q8WZ42-10;Q8WZ42-9;Q8WZ42-5;Q8WZ42-11;Q8WZ42-4;Q8WZ42-7;Q8WZ42-2;Q8WZ42;Q8WZ42-8;Q8WZ42-13;Q8WZ42-12	Titin	TTN	2	2	0.1	2992.9	15044000	5573900	0	0	0	0	0	0	#DIV/0!	#DIV/0!	0	0	0	0	0	0	0	0	0	0	0	0	1
P52888	Thimet oligopeptidase	THOP1	2	2	3.6	78839	14199000	0	0	6145200	0	0	8053800	#DIV/0!	#DIV/0!	1.31058	0	0	921640	0	0	1585800	0	0	0	0	0	1	2
Q04637-6;Q04637-7;Q04637-5;Q04637-4;Q04637-3;Q04637;Q04637-8;Q04637-9	Eukaryotic translation initiation factor 4 gamma 1	EIF4G1	2	2	1.3	154.8	13989000	0	3081200	4694300	3893100	0	0	#DIV/0!	0	0	0	615350	757340	797590	0	0	0	0	1	0	0	0	1
Q7Z4Q2-2;Q7Z4Q2	HEAT repeat-containing protein 3	HEATR3	1	1	1.5	65812	13116000	0	0	0	0	0	0	#DIV/0!	#DIV/0!	#DIV/0!	0	0	0	0	0	0	0	0	0	0	0	0	1
P31415	Calsequestrin-1	CASQ1	1	1	3.3	45.16	12373000	12373000	0	0	0	0	0	0	#DIV/0!	#DIV/0!	2718400	0	0	0	0	0	1	0	0	0	0	0	1
Q9NV56	MRG/MORF4L-binding protein	MRGBP	1	1	5.4	22417	10798000	0	0	0	0	0	0	#DIV/0!	#DIV/0!	#DIV/0!	0	0	0	0	0	0	0	0	0	0	0	0	0
P09972	Fructose-bisphosphate aldolase C	ALDOC	1	1	6.3	39455	9337800	0	0	0	0	0	0	#DIV/0!	#DIV/0!	#DIV/0!	0	0	0	0	0	0	0	0	0	0	0	0	1
P01037	Cystatin-SN	CST1	3	1	33.3	16387	5788500	0	0	0	0	0	0	#DIV/0!	#DIV/0!	#DIV/0!	0	0	0	0	0	0	0	0	0	0	0	0	1
A8MT69	Centromere protein X	STRA13	1	1	17.3	89593	0	0	0	0	0	0	0	#DIV/0!	#DIV/0!	#DIV/0!	0	0	0	0	0	0	0	0	0	0	0	0	0
O00329	Phosphatidylinositol 4,5-bisphosphate 3-kinase catalytic subunit delta isoform	PIK3CD	1	1	1.7	119.48	0	0	0	0	0	0	0	#DIV/0!	#DIV/0!	#DIV/0!	0	0	0	0	0	0	0	0	0	0	0	0	0
O15078;O15078-2	Centrosomal protein of 290 kDa	CEP290	2	2	0.7	290.38	0	0	0	0	0	0	0	#DIV/0!	#DIV/0!	#DIV/0!	0	0	0	0	0	0	0	0	0	0	0	0	0
O60271-5;O60271-3;O60271-9;O60271-4;O60271-2;O60271;Q9UPT6	C-Jun-amino-terminal kinase-interacting protein 4;C-Jun-amino-terminal kinase-interacting protein 3	SPAG9;MAPK8IP3	1	1	1	103.21	0	0	0	0	0	0	0	#DIV/0!	#DIV/0!	#DIV/0!	0	0	0	0	0	0	0	0	0	0	0	0	0
P10911;P10911-4;P10911-3;P10911-5	Proto-oncogene DBL;MCF2-transforming protein;DBL-transforming protein	MCF2	1	1	1.2	107.67	0	0	0	0	0	0	0	#DIV/0!	#DIV/0!	#DIV/0!	0	0	0	0	0	0	0	0	0	0	0	0	0
P11940-2;P11940	Polyadenylate-binding protein 1	PABPC1	2	1	3.7	61.18	0	0	0	0	0	0	0	#DIV/0!	#DIV/0!	#DIV/0!	0	0	0	0	0	0	0	0	0	0	0	0	0
P25054-2;P25054	Adenomatous polyposis coli protein	APC	2	2	0.8	300.44	0	0	0	0	0	0	0	#DIV/0!	#DIV/0!	#DIV/0!	0	0	0	0	0	0	1	0	0	0	0	0	1
P33764	Protein S100-A3	S100A3	1	1	8.9	11713	0	0	0	0	0	0	0	#DIV/0!	#DIV/0!	#DIV/0!	0	0	0	0	0	0	0	1	0	0	0	0	1
P36871	Phosphoglucomutase-1	PGM1	1	1	1.4	61448	0	0	0	0	0	0	0	#DIV/0!	#DIV/0!	#DIV/0!	0	0	0	0	0	0	0	0	0	0	0	0	0
P51512-2;P51512	Matrix metalloproteinase-16	MMP16	1	1	1.5	52514	0	0	0	0	0	0	0	#DIV/0!	#DIV/0!	#DIV/0!	0	0	0	0	0	0	0	0	0	0	0	0	0
P54764-2;P54764	Ephrin type-A receptor 4	EPHA4	1	1	1	104.51	0	0	0	0	0	0	0	#DIV/0!	#DIV/0!	#DIV/0!	0	0	0	0	0	0	0	0	0	0	0	0	0
P59046-4;P59046-3;P59046-6;P59046-2;P59046;P59046-7	NACHT, LRR and PYD domains-containing protein 12	NLRP12	1	1	1.1	101.5	0	0	0	0	0	0	0	#DIV/0!	#DIV/0!	#DIV/0!	0	0	0	0	0	0	0	0	0	0	1	0	1
P62158	Calmodulin	CALM1	2	1	12.1	16837	0	0	0	0	0	0	0	#DIV/0!	#DIV/0!	#DIV/0!	0	0	0	0	0	0	0	0	0	0	0	0	1
P63104;P63104-2	14-3-3 protein zeta/delta	YWHAZ	3	1	12.2	27745	0	0	0	0	0	0	0	#DIV/0!	#DIV/0!	#DIV/0!	0	0	0	0	0	0	0	0	1	0	0	0	1
Q02224-3;Q02224-2;Q02224	Centromere-associated protein E	CENPE	1	1	0.4	301.79	0	0	0	0	0	0	0	#DIV/0!	#DIV/0!	#DIV/0!	0	0	0	0	0	0	0	0	0	0	0	0	0
Q0VF96-2;Q0VF96	Cingulin-like protein 1	CGNL1	1	1	2.9	72185	0	0	0	0	0	0	0	#DIV/0!	#DIV/0!	#DIV/0!	0	0	0	0	0	0	0	0	0	0	0	0	0
Q12879-2;Q12879	Glutamate receptor ionotropic, NMDA 2A	GRIN2A	1	1	1.2	144.43	0	0	0	0	0	0	0	#DIV/0!	#DIV/0!	#DIV/0!	0	0	0	0	0	0	0	0	0	0	0	0	0
Q13356-2			1	1	3	59457	0	0	0	0	0	0	0	#DIV/0!	#DIV/0!	#DIV/0!	0	0	0	0	0	0	0	0	0	0	0	0	0
Q6N043-4;Q6N043-3;Q6N043-2;Q6N043	Zinc finger protein 280D	ZNF280D	1	1	3.1	48512	0	0	0	0	0	0	0	#DIV/0!	#DIV/0!	#DIV/0!	0	0	0	0	0	0	0	0	0	0	0	0	0
Q6UXG2-2;Q6UXG2-4;Q6UXG2	UPF0577 protein KIAA1324	KIAA1324	1	1	2.4	109.57	0	0	0	0	0	0	0	#DIV/0!	#DIV/0!	#DIV/0!	0	0	0	0	0	0	0	0	0	0	0	0	0
Q7Z5D8	NANOG neighbor homeobox	NANOGNB	1	1	4.8	22.75	0	0	0	0	0	0	0	#DIV/0!	#DIV/0!	#DIV/0!	0	0	0	0	0	0	0	0	0	0	0	0	0
Q86UP2-2;Q86UP2-4;Q86UP2;Q86UP2-3	Kinectin	KTN1	2	2	2.2	149.61	0	0	0	0	0	0	0	#DIV/0!	#DIV/0!	#DIV/0!	0	0	0	0	0	0	0	0	0	0	0	0	0
Q8IW75	Serpin A12	SERPINA12	1	1	4.3	47174	0	0	0	0	0	0	0	#DIV/0!	#DIV/0!	#DIV/0!	0	0	0	0	0	0	0	0	0	0	0	0	0
Q8IY63-2;Q8IY63	Angiomotin-like protein 1	AMOTL1	1	1	1.1	101.18	0	0	0	0	0	0	0	#DIV/0!	#DIV/0!	#DIV/0!	0	0	0	0	0	0	0	0	0	0	0	0	0
Q8NCX0	Coiled-coil domain-containing protein 150	CCDC150	1	1	0.7	128.76	0	0	0	0	0	0	0	#DIV/0!	#DIV/0!	#DIV/0!	0	0	0	0	0	0	0	0	0	0	0	0	0
Q8NEP3-3;Q8NEP3	Dynein assembly factor 1, axonemal	DNAAF1	1	1	2.6	47266	0	0	0	0	0	0	0	#DIV/0!	#DIV/0!	#DIV/0!	0	0	0	0	0	0	0	0	0	0	0	0	0
Q8TCU4-3;Q8TCU4-2;Q8TCU4	Alstrom syndrome protein 1	ALMS1	1	1	0.5	425.13	0	0	0	0	0	0	0	#DIV/0!	#DIV/0!	#DIV/0!	0	0	0	0	0	0	0	0	0	0	0	0	0
Q8WXA3-2;Q8WXA3-3;Q8WXA3	RUN and FYVE domain-containing protein 2	RUFY2	1	1	1.8	70009	0	0	0	0	0	0	0	#DIV/0!	#DIV/0!	#DIV/0!	0	0	0	0	0	0	0	0	0	0	0	0	0
Q96G01-4;Q96G01-3;Q96G01	Protein bicaudal D homolog 1	BICD1	1	1	0.8	95738	0	0	0	0	0	0	0	#DIV/0!	#DIV/0!	#DIV/0!	0	0	0	0	0	0	0	0	0	0	0	0	0
Q96Q15-4;Q96Q15-3;Q96Q15-2;Q96Q15	Serine/threonine-protein kinase SMG1	SMG1	1	1	0.5	269.42	0	0	0	0	0	0	0	#DIV/0!	#DIV/0!	#DIV/0!	0	0	0	0	0	0	0	0	0	0	0	0	0
Q9H6N6	Putative uncharacterized protein MYH16	MYH16	5	2	2.8	128.29	0	0	0	0	0	0	0	#DIV/0!	#DIV/0!	#DIV/0!	0	0	0	0	0	0	0	0	0	0	0	0	0
Q9P2D0-2;Q9P2D0	Inhibitor of Bruton tyrosine kinase	IBTK	1	1	0.8	133.86	0	0	0	0	0	0	0	#DIV/0!	#DIV/0!	#DIV/0!	0	0	0	0	0	0	0	0	0	0	0	0	0
Q9UH99-3;Q9UH99;Q9UH99-2	SUN domain-containing protein 2	SUN2	1	1	1.5	79611	0	0	0	0	0	0	0	#DIV/0!	#DIV/0!	#DIV/0!	0	0	0	0	0	0	1	0	0	0	0	0	1
Q9UJG1-2;Q9UJG1;Q9UJG1-3	Motile sperm domain-containing protein 1	MOSPD1	1	1	6.3	18394	0	0	0	0	0	0	0	#DIV/0!	#DIV/0!	#DIV/0!	0	0	0	0	0	0	0	0	0	0	0	0	0
REV__P13535			1	1	0	222.76	0	0	0	0	0	0	0	#DIV/0!	#DIV/0!	#DIV/0!	0	0	0	0	0	0	0	0	0	0	0	0	0
REV__Q52LW3-2;REV__Q52LW3			1	1	0	45193	0	0	0	0	0	0	0	#DIV/0!	#DIV/0!	#DIV/0!	0	0	0	0	0	0	0	0	0	0	0	0	0
